# Supplementary material for: Small molecule metabolite biomarkers for hepatocellular carcinoma with bile duct tumor thrombus diagnosis
Source: Sci Rep. 2018 Feb 19;8:3309. doi: 10.1038/s41598-018-21595-4 (PMC5818651; doi:10.1038/s41598-018-21595-4)
Supplement: Supplementary file 1 — Supplementary table 1 [file 41598_2018_21595_MOESM1_ESM.xlsx]

## Sheet: Stone
No.	Gender	Age	AFP(0-20mg/L)	CEA(0-10mg/L)	CA19-9(0-39U/ml)	TBIL(5.1-18.8mmol/L)	DBIL(1.7-6.8mmol/L)	TBA(0-12mmol/L)	TP(66-87g/L)	ALB(34-48g/L)	ALT(0-41U/L)	AST(0-37U/L)	GGT(5-61U/L)	ALP(40-129U/L)
1	male	57	1.5	3.4	5.7	7.2	2.6	3.8	60.8	37.8	9	15	20	62
2	male	63	3.3	1.7	7.6	5.9	2.4	6.8	63.6	43.3	23	19	70	66
3	female	43	5.7	1.1	6	12.5	4.5	2.3	69.3	40.7	42	32	162	93
4	male	43	2.7	1.1	34.7	43	37	93.1	62.3	32.4	94	96	597	663
5	female	58	2.1	2.6	21.1	9.2	2.8	7.7	74.9	46.5	20	24	33	75
6	female	58	1.7	2.6	21.9	16	5.1	6.7	80	47	26	29	140	184
7	male	63	2.3	1.3	32.6	6.4	2.4	2	70.9	41.3	21	16	47	85
8	male	76	13.5	2.4	85.5	28.2	19.7	1.5	66.1	37	33	24	843	294
9	female	85	1.2	0.8	6.8	9.2	3.6	3	60.7	36.6	10	11	35	82
10	female	50	6.1	2.3	4.8	11.9	5	6.6	67.1	45.6	13	17	20	56
11	female	45	1.1	2	7.3	10.4	3.9	2.3	73.6	45.4	14	9	59	58
12	female	24	3.1	0.6	6.7	14.1	5	2.1	69.5	44.3	12	17	26	43
13	female	68	1.6	1	13.5	6	1.7	4.3	79.3	45.9	9	20	35	76
14	female	64	2.3	0.8	5.5	26.6	19.3	7.7	81.9	39.7	18	29	305	328
15	female	43	2.2	1.7	90.7	7.2	2.7	4.8	68.8	41.4	42	27	104	155
16	female	31	2.7	0.4	10.9	8.9	4.8	4.7	77.6	45.8	56	18	132	57
17	female	63	2.7	4.5	17.9	22.5	7.6	12.8	75.1	46.2	11	17	11	60
18	male	60	1.9	3.6	33.1	127.9	105	135.6	67.8	39.5	34	59	326	280
19	male	38	2.4	0.6	6.5	22.1	11	9	75.5	41	149	126	1092	658
20	male	37	1.2	2.5	1000	57.5	45.4	133	84.3	44.6	708	793	1155	551

## Sheet: Cyst
No.	Gender	Age	AFP(0-20mg/L)	CEA(0-10mg/L)	CA19-9(0-39U/ml)	TBIL(5.1-18.8mmol/L)	DBIL(1.7-6.8mmol/L)	TBA(0-12mmol/L)	TP(66-87g/L)	ALB(34-48g/L)	ALT(0-41U/L)	AST(0-37U/L)	GGT(5-61U/L)	ALP(40-129U/L)
1	male	55	9.8	0.7	4.2	13.4	5.5	4.5	64.8	43.5	15	17	72	57
2	female	24	1.9	0.2	8.4	11.9	4.3	0.6	75.7	48.3	33	19	473	126
3	female	34	1.4	1.1	10.5	11.3	5.4	6.2	72.3	47.5	10	18	19	55
4	female	40	12.1	1.5	45	205.7	169.4	126.1	59.2	33.3	19	31	93	123
5	female	41	1.2	2.1	0.6	10.2	3.6	2.3	70.3	44.6	9	17	11	43
6	female	61	2.5	2.3	16.4	9.8	3.7	5.9	73.3	41.8	13	23	263	234
7	female	41	1.4	1.9	14.1	14.9	4.3	1.9	71.9	43.9	14	15	18	52
8	female	58	1.3	1	110.9	23.8	9.7	8	69.8	43.5	10	15	38	95
9	male	76	3.2	1.7	4.6	12.5	4.3	2.9	71.2	43.2	14	18	13	71
10	female	39	1.2	1	8.3	13.6	5.3	6.2	70.8	43.2	18	18	13	47
11	female	50	1.2	2.7	23.5	10.9	4.4	6.1	86.4	48.6	22	26	109	124
12	female	36	0.9	1.2	6.8	15.2	5.1	3.5	67.5	41.7	64	45	16	36
13	female	42	3.1	0.9	6.6	11	3.5	5.3	66.9	43.6	5	11	11	56
14	female	37	1.3	1	11.4	13.5	5.2	1.1	65.5	42.2	13	15	14	39
15	female	68	6.6	2.6	35.4	25.7	18.1	4.6	74.9	41.7	59	55	187	111
16	male	14	1.6	0.7	3.9	8.3	4.4	4	70	44.2	113	57	102	112
17	female	67	4	1.9	223.8	91.9	80	180.7	67.2	32.2	187	382	1028	673
18	male	51	1.7	1.3	6.2	15	4.6	5.2	72.8	41.5	12	14	14	64
19	female	57	4.4	4.1	28.8	11.6	3.7	8.1	76.4	46	12	17	19	45
20	female	54	6.1	2.6	11.1	6.6	2.1	4.6	68.2	39.3	12	18	36	68
21	female	58	1.9	1.9	4.3	11.3	3.9	8.2	69.7	43.4	12	12	21	57
22	female	45	2.2	0.9	5.6	5.9	2.6	2.2	61.9	38.4	13	16	26	35
23	male	61	1.7	4.5	12.9	14.4	5.2	6.9	63.9	42.4	13	12	148	95

## Sheet: EHCC
No.	Gender	Age	AFP(0-20mg/L)	CEA(0-10mg/L)	CA19-9(0-39U/ml)	TBIL(5.1-18.8mmol/L)	DBIL(1.7-6.8mmol/L)	TBA(0-12mmol/L)	TP(66-87g/L)	ALB(34-48g/L)	ALT(0-41U/L)	AST(0-37U/L)	GGT(5-61U/L)	ALP(40-129U/L)
1	female	60	1.4	5.6	165.9	67.6	55.8	36.3	63.7	41.2	352	318	882	1801
2	male	51	3.4	1	368.3	283.7	226.1	36.1	66.5	38.8	38	53	123	169
3	male	64	2.4	2.1	428.5	243.5	203.1	99.4	59.5	36.9	186	108	530	263
4	female	62	3.2	1	48.9	100.5	72.7	153.2	65	40.4	186	168	740	205
5	female	61	1.4	3.1	128.5	63.9	46.3	19.8	74.8	48.2	359	322	780	669
6	female	50	2	8.9	0.7	133.3	114.9	88	57.6	31.6	164	119	282	169
7	male	55	1.9	4.2	887.5	341.5	271.2	141.3	53.2	29.8	301	284	1428	1639
8	female	45	2.4	3.7	81.1	139.9	111.3	137.1	72.6	45.3	355	194	757	300
9	male	41	1.8	2.5	440	235.6	191.5	98.9	66.6	37.7	46	29	444	259
10	male	57	2.2	1.1	40.6	14.1	8.8	9.7	62.1	38.7	89	28	482	237
11	female	70	3.9	2.8	31.7	15.5	6.5	6.6	69.3	41.2	40	46	608	376
12	male	61	3.8	3.1	45.3	9.6	3.4	2.3	63.9	41	15	27	80	64
13	male	53	4.3	5.2	82.3	102.6	81.9	44.7	70.8	41.5	244	120	1456	304
14	female	66	4.3	1.3	413.8	223.3	178.3	119.1	61	34	83	83	760	323
15	female	57	1.7	1.9	248.3	48.2	40.6	3.6	64.4	39.5	46	40	315	336
16	female	51	1.2	1.1	27.1	39.3	31	0.7	72.5	36.7	93	45	191	331
17	male	51	3.3	1	7.4	16.1	5.7	8.3	69.9	44.5	25	20	21	56
18	male	70	2.4	10.7	110.8	165.7	134.3	106.4	63.4	33.3	49	63	153	265
19	male	62	3.9	2.3	1000	547.1	424.6	138.6	56.1	37.3	37	44	145	286
20	female	44	2.5	2.5	68.1	12	6.3	4.6	81.4	47.3	23	40	156	211
21	male	47	5.2	2.9	75.2	113	99.4	135	69.7	38.6	134	65	374	335
22	male	62	4.3	1.5	33.1	55.4	44.3	6.3	65.4	39.8	152	114	799	372
23	female	52	2.3	0.7	81.2	76.5	67.7	4.8	65.7	39.2	125	72	396	491
24	male	68	1.1	3.3	194.9	45.8	36.2	10.7	67.1	41.4	104	69	2110	353
25	male	74	3.2	1.9	51.1	253.2	196.8	8.1	70.1	39.2	133	93	208	222
26	male	57	3	2.1	50.3	18.2	6.4	6	71.5	43.4	34	30	260	90
27	male	50	2.8	1	8.9	84.2	63	146	71.7	45.6	177	58	869	163
28	male	48	6	6	111.9	143.5	117.9	148.7	71.6	42.5	134	57	1199	396
29	male	31	1.7	25.5	11.9	25	17.3	80	81	46.7	638	281	1302	577
30	male	64	3.5	6.7	117	202.6	155.4	118.5	55.1	33.9	45	38	1325	292

## Sheet: BDTT
No.	Gender	Age	AFP(0-20mg/L)	CEA(0-10mg/L)	CA19-9(0-39U/ml)	TBIL(5.1-18.8mmol/L)	DBIL(1.7-6.8mmol/L)	TBA(0-12mmol/L)	TP(66-87g/L)	ALB(34-48g/L)	ALT(0-41U/L)	AST(0-37U/L)	GGT(5-61U/L)	ALP(40-129U/L)
1	female	42	47743	0.5	462.4	104.2	78.3	21.7	72	41.6	548	288	908	735
2	male	68	511.1	1.6	1.9	31.5	22.1	33.7	69.3	40	218	263	1077	438
3	male	42	1210	2.6	217	168	134	85.4	64.4	41.9	1056	413	1155	303
4	male	37	12.5	1.9	199.5	89.9	74.3	173.6	69.4	40	118	56	1076	193
5	male	47	7.8	0.7	11.4	16.4	7.6	12	72	43.3	76	22	109	99
6	male	36	5.1	4.9	59	30.8	24	18.1	71	41.9	108	63	580	252
7	male	57	130.6	5.6	1000	335.2	264.7	58.5	61.5	32.6	52	92	211	137

## Sheet: Normal
No.	Gender	Age	AFP(0-20ug/L)	CEA(0-10ug/L)	CA199(0-39U/ml)	TBIL(5.1-18.8mmol/L)	DBIL(1.7-6.8mmol/L)	TBA(0-12mmol/L)	TP(66-87g/L)	ALB(34-48g/L)	ALT(0-41U/L)	AST(0-37U/L)	GGT(5-61U/L)	ALP(40-129U/L)
1	male	32	3.7	2.4	7.9	7	4.2	4.8	72.6	40.9	10	24	42	68
2	male	24	1.1	1	4.7	5.5	2.9	6.7	73.5	42.6	13	29	33	91
3	male	30	2.3	0.6	3.2	12.8	5.2	3.9	81	43	39	24	40	83
4	male	25	4.9	1.2	4.3	6.5	2.4	3.1	69.5	39	5	13	16	57
5	male	28	0.9	1.3	1.9	9.2	2.8	7.5	76.5	41.6	31	19	17	46
6	male	31	1.7	2	8.3	15.2	5.6	5.7	78	45.6	28	12	38	102
7	male	48	1.2	3.2	10.2	6.8	2.4	3	71.6	39.5	27	10	22	55
8	male	36	2.6	2	5.6	8.2	2.7	1.8	84.2	47.1	39	27	54	60
9	male	64	3.2	1.7	9.2	9.5	3.6	1.9	68.7	40.3	15	16	44	75
10	male	42	4.1	1.1	3.9	11.6	5.2	5.5	67.9	35.8	8	7	36	77
11	male	37	1.9	2.3	4.7	17.2	5.6	3.6	82.4	45.8	38	30	29	53
12	male	38	1.3	0.6	7.2	5.9	2.3	3.1	69.7	40.2	19	20	15	42
13	female	43	0.7	1.3	5.6	9.4	2	5	78.6	43.9	17	13	13	94
14	female	45	4.4	0.9	3	9	3.4	6.9	86	46	29	31	36	63
15	female	34	1.3	1.6	2.8	8.2	2.8	6.4	74.9	44.3	24	22	29	84
16	female	45	0.9	0.7	12.8	6.4	3	3.4	71.8	39.8	6	8	15	81
17	female	31	1.8	0.9	14.7	12.4	3.5	8.5	75.2	42.5	14	19	39	116
18	female	44	1.4	2.9	6.9	7.9	1.9	9	68.5	36.8	32	30	31	98
19	female	49	2	4.1	18.9	15.6	4.8	2.8	74.5	44.2	16	9	10	66
20	female	42	1.4	0.8	7.4	6.8	1.8	9.6	80.2	46.6	25	11	29	73
21	female	38	1.2	3.5	15.9	5.9	1.7	1.2	83	46.7	31	29	14	87
22	female	37	2.2	1.3	8.5	10.6	3.5	7.1	79.6	45.7	26	16	50	107
