# Supplementary material for: Small molecule metabolite biomarkers for hepatocellular carcinoma with bile duct tumor thrombus diagnosis
Source: Sci Rep. 2018 Feb 19;8:3309. doi: 10.1038/s41598-018-21595-4 (PMC5818651; doi:10.1038/s41598-018-21595-4)
Supplement: Supplementary file 2 — Supplementary table 2 [file 41598_2018_21595_MOESM2_ESM.xlsx]

## Sheet: Stone
No.	Gender	Age	AFP(0-20mg/L)	CEA(0-10mg/L)	CA19-9(0-39U/ml)	TBIL(5.1-18.8mmol/L)	CBIL(1.7-6.8mmol/L)	TBA(0-12mmol/L)	TP(66-87g/L)	ALB(34-48g/L)	ALT(0-41U/L)	AST(0-37U/L)	GGT(5-61U/L)	ALP(40-129U/L)
1	male	57	1.5	3.4	5.7	7.2	2.6	3.8	60.8	37.8	9	15	20	62
2	male	43	2.7	1.1	34.7	43	37	93.1	62.3	32.4	94	96	597	663
3	female	58	1.7	2.6	21.9	16	5.1	6.7	80	47	26	29	140	184
4	male	63	2.3	1.3	32.6	6.4	2.4	2	70.9	41.3	21	16	47	85
5	female	85	1.2	0.8	6.8	9.2	3.6	3	60.7	36.6	10	11	35	82
6	female	50	6.1	2.3	4.8	11.9	5	6.6	67.1	45.6	13	17	20	56
7	female	24	3.1	0.6	6.7	14.1	5	2.1	69.5	44.3	12	17	26	43
8	female	31	2.7	0.4	10.9	8.9	4.8	4.7	77.6	45.8	56	18	132	57
9	female	63	2.7	4.5	17.9	22.5	7.6	12.8	75.1	46.2	11	17	11	60
10	male	38	2.4	0.6	6.5	22.1	11	9	75.5	41	149	126	1092	658

## Sheet: Cyst
No.	Gender	Age	AFP(0-20mg/L)	CEA(0-10mg/L)	CA19-9(0-39U/ml)	TBIL(5.1-18.8mmol/L)	DBIL(1.7-6.8mmol/L)	TBA(0-12mmol/L)	TP(66-87g/L)	ALB(34-48g/L)	ALT(0-41U/L)	AST(0-37U/L)	GGT(5-61U/L)	ALP(40-129U/L)
1	female	41	1.4	1.9	14.1	14.9	4.3	1.9	71.9	43.9	14	15	18	52
2	female	58	1.3	1	110.9	23.8	9.7	8	69.8	43.5	10	15	38	95
3	male	76	3.2	1.7	4.6	12.5	4.3	2.9	71.2	43.2	14	18	13	71
4	female	50	1.2	2.7	23.5	10.9	4.4	6.1	86.4	48.6	22	26	109	124
5	female	36	0.9	1.2	6.8	15.2	5.1	3.5	67.5	41.7	64	45	16	36
6	female	42	3.1	0.9	6.6	11	3.5	5.3	66.9	43.6	5	11	11	56
7	female	37	1.3	1	11.4	13.5	5.2	1.1	65.5	42.2	13	15	14	39
8	male	14	1.6	0.7	3.9	8.3	4.4	4	70	44.2	113	57	102	112
9	female	67	4	1.9	223.8	91.9	80	180.7	67.2	32.2	187	382	1028	673
10	female	57	4.4	4.1	28.8	11.6	3.7	8.1	76.4	46	12	17	19	45

## Sheet: EHCC
No.	Gender	Age	AFP(0-20mg/L)	CEA(0-10mg/L)	CA19-9(0-39U/ml)	TBIL(5.1-18.8mmol/L)	DBIL(1.7-6.8mmol/L)	TBA(0-12mmol/L)	TP(66-87g/L)	ALB(34-48g/L)	ALT(0-41U/L)	AST(0-37U/L)	GGT(5-61U/L)	ALP(40-129U/L)
1	female	60	1.4	5.6	165.9	67.6	55.8	36.3	63.7	41.2	352	318	882	1801
2	male	51	3.4	1	368.3	283.7	226.1	36.1	66.5	38.8	38	53	123	169
3	male	64	2.4	2.1	428.5	243.5	203.1	99.4	59.5	36.9	186	108	530	263
4	female	62	3.2	1	48.9	100.5	72.7	153.2	65	40.4	186	168	740	205
5	female	61	1.4	3.1	128.5	63.9	46.3	19.8	74.8	48.2	359	322	780	669
6	female	50	2	8.9	0.7	133.3	114.9	88	57.6	31.6	164	119	282	169
7	male	55	1.9	4.2	887.5	341.5	271.2	141.3	53.2	29.8	301	284	1428	1639
8	female	45	2.4	3.7	81.1	139.9	111.3	137.1	72.6	45.3	355	194	757	300
9	male	41	1.8	2.5	440	235.6	191.5	98.9	66.6	37.7	46	29	444	259
10	male	57	2.2	1.1	40.6	14.1	8.8	9.7	62.1	38.7	89	28	482	237
11	female	70	3.9	2.8	31.7	15.5	6.5	6.6	69.3	41.2	40	46	608	376
12	male	61	3.8	3.1	45.3	9.6	3.4	2.3	63.9	41	15	27	80	64
13	male	53	4.3	5.2	82.3	102.6	81.9	44.7	70.8	41.5	244	120	1456	304
14	female	66	4.3	1.3	413.8	223.3	178.3	119.1	61	34	83	83	760	323
15	female	57	1.7	1.9	248.3	48.2	40.6	3.6	64.4	39.5	46	40	315	336
16	female	51	1.2	1.1	27.1	39.3	31	0.7	72.5	36.7	93	45	191	331
17	male	65	1	1.8	140.5	26.9	18.6	97.3	60.2	34.7	192	111	557	491
18	male	51	3.3	1	7.4	16.1	5.7	8.3	69.9	44.5	25	20	21	56
19	male	70	2.4	10.7	110.8	165.7	134.3	106.4	63.4	33.3	49	63	153	265
20	male	62	3.9	2.3	1000	547.1	424.6	138.6	56.1	37.3	37	44	145	286
21	female	44	2.5	2.5	68.1	12	6.3	4.6	81.4	47.3	23	40	156	211
22	male	47	5.2	2.9	75.2	113	99.4	135	69.7	38.6	134	65	374	335
23	male	62	4.3	1.5	33.1	55.4	44.3	6.3	65.4	39.8	152	114	799	372
24	female	52	2.3	0.7	81.2	76.5	67.7	4.8	65.7	39.2	125	72	396	491
25	male	68	1.1	3.3	194.9	45.8	36.2	10.7	67.1	41.4	104	69	2110	353
26	male	74	3.2	1.9	51.1	253.2	196.8	8.1	70.1	39.2	133	93	208	222
27	male	57	3	2.1	50.3	18.2	6.4	6	71.5	43.4	34	30	260	90
28	male	50	2.8	1	8.9	84.2	63	146	71.7	45.6	177	58	869	163
29	male	48	6	6	111.9	143.5	117.9	148.7	71.6	42.5	134	57	1199	396
30	male	31	1.7	25.5	11.9	25	17.3	80	81	46.7	638	281	1302	577
31	male	64	3.5	6.7	117	202.6	155.4	118.5	55.1	33.9	45	38	1325	292

## Sheet: BDTT
No.	Gender	Age	AFP(0-20mg/L)	CEA(0-10mg/L)	CA19-9(0-39U/ml)	TBIL(5.1-18.8mmol/L)	DBIL(1.7-6.8mmol/L)	TBA(0-12mmol/L)	TP(66-87g/L)	ALB(34-48g/L)	ALT(0-41U/L)	AST(0-37U/L)	GGT(5-61U/L)	ALP(40-129U/L)
1	male	46	2.8	3.2	22.1	21.4	9	6.4	74.4	45.7	281.6	72.6	713	153
2	female	52	1210	1	17.4	9.3	3.4	3.4	66.7	37.8	40.4	38.3	47	56
3	female	58	29.4	4.6	40.7	11.9	5	2.1	67.1	39.6	60.9	52.2	90	114
4	male	52	1210	2.4	1000	215.2	169.2	215.2	73.2	40.9	438.3	263.8	726	639
5	male	40	1210	1.8	505.6	341.1	252.1	231.1	77.8	39.6	31.5	36.2	203	249
6	male	40	17.6	4.8	1000	246	187.7	229.1	59.2	35.9	41.4	42.2	284	100
7	male	46	834	5.4	0.6	25.2	10.8	2.2	78.5	44	54.5	141.5	361	181
8	male	58	351.3	3.5	160.5	17.3	10.5	6.2	78.1	37.8	63.8	56	427	294
9	male	57	2.6	1.9	47.8	14.1	8.3	7.6	74.7	45.3	51.3	42.9	275	128
10	male	42	5.5	4.3	0.6	119.1	105.7	393	68.5	41.4	128	69	359	141
11	male	54	158.7	7.2	1000	9.9	6	10.4	69.4	38.4	27.5	68.6	607	231
12	male	50	4.1	4.5	150.4	25.6	17.3	4.8	77.6	44.8	186.5	89.9	180	129
13	female	48	962.4	0.6	52.4	11.7	4.2	4.5	69.4	38.9	46	42.5	429	288
14	male	53	1210	3		104.1	76.9	97.4	70.9	39.5			566	357
15	male	60	1210	2.8	110	76.7	58.2	10.3	71.8	38.4			153	103
16	male	46	1210	4.8	18.8	11.6	4.6	5.9	76.5	44.1			112	154
17	male	38	19.2	2.3	189	68.8	50.5	7.7	79.1	45	202.9	73.3	600	329
18	male	50	208.3	2.5	747.2	243.5	167.3	130.6	76	45.9	332.3	218.2	1414	477
19	male	34	257.3	2	160.5	108.8	82.7	36.3	70.6	42.3	132	71	589	116
20	male	47	7.8	0.7	11.4	16.4	7.6	12	72	43.3	76	22	109	99
21	male	24	7.4	2	9.6	24.5	12.3	6.2	72	45.8	91.6	29.8	647	271
22	female	48	5	1.3	16.7	12.1	5.2	7.5	65	46.5	27.6	20	174	77
23	male	60	1210	1.6	147						174.4	155.5
24	male	70	45	1.1	96.4	8.3	3.5	12	64.2	35.1	11.2	24.8	83	90
25	male	46	4	1.2	561.2	10.2	3.8	12.3	72.2	43.1	64.5	40.7	410	139
26	male	47	7.8	0.7	11.4	16.4	7.6	12	72	43.3	76	22	109	99
27	male	51	19.8	3.3	147	184.5	138.9	77.5	77.9	47.5	71.1	41	488	160
28	male	45	9.7	2.3	213.3	53.5	37.1	60.9	76.2	42.6			1767	385
29	male	51	7.2	2.4	40.7	22.4	10	18	71.9	44.8	121	71	728	167
30	male	60	11.6	5.2	25.4	19.3	2.5	15.1	77	49	47	30	566	216
31	male	59				16.2	9.7	22.2	66.8	37.8	54	54	339	265
32	female	42	47743	0.5	462.4	104.2	78.3	21.7	72	41.6	548	288	908	735
33	male	68	511	1.6	1.9	31.5	22.1	33.7	69.3	40	218	263	1077	438
34	male	36	5.1	4.9	59	30.8	24	18.1	71	41.9	108	63	580	252
35	male	57	130.6	5.6	1000	335.2	264.7	58.5	61.5	32.6	52	92	211	137
36	male	42	1210	2.6	217	168	134	85.4	64.4	41.9	1056	413	1155	303
37	male	37	12.5	1.9	199.5	89.9	74.3	173.6	69.4	40	118	56	1076	193

## Sheet: Normal
No.	Gender	Age	AFP(0-20mg/L)	CEA(0-10mg/L)	CA19-9(0-39U/ml)	TBIL(5.1-18.8mmol/L)	DBIL(1.7-6.8mmol/L)	TBA(0-12mmol/L)	TP(66-87g/L)	ALB(34-48g/L)	ALT(0-41U/L)	AST(0-37U/L)	GGT(5-61U/L)	ALP(40-129U/L)
1	male	24	1.1	1	4.7	5.5	2.9	6.7	73.5	42.6	13	29	33	91
2	male	30	2.3	0.6	3.2	12.8	5.2	3.9	81	43	39	24	40	83
3	male	28	0.9	1.3	1.9	9.2	2.8	7.5	76.5	41.6	31	19	17	46
4	male	48	1.2	3.2	10.2	6.8	2.4	3	71.6	39.5	27	10	22	55
5	male	38	1.3	0.6	7.2	5.9	2.3	3.1	69.7	40.2	19	20	15	42
6	female	45	4.4	0.9	3	9	3.4	6.9	86	46	29	31	36	63
7	female	34	1.3	1.6	2.8	8.2	2.8	6.4	74.9	44.3	24	22	29	84
8	female	45	0.9	0.7	12.8	6.4	3	3.4	71.8	39.8	6	8	15	81
9	female	42	1.4	0.8	7.4	6.8	1.8	9.6	80.2	46.6	25	11	29	73
10	female	38	1.2	3.5	15.9	5.9	1.7	1.2	83	46.7	31	29	14	87
