# Supplementary material for: Small molecule metabolite biomarkers for hepatocellular carcinoma with bile duct tumor thrombus diagnosis
Source: Sci Rep. 2018 Feb 19;8:3309. doi: 10.1038/s41598-018-21595-4 (PMC5818651; doi:10.1038/s41598-018-21595-4)
Supplement: Supplementary file 3 — Supplementary table 3 [file 41598_2018_21595_MOESM3_ESM.xlsx]

## Sheet: Sheet1
	Normal1	Normal2	Normal3	Normal4	Normal5	Normal6	Normal7	Normal8	Normal9	Normal10	Normal11	Normal12	Normal13	Normal14	Normal15	Normal16	Normal17	Normal18	Normal19	Normal20	Normal21	Normal22		EHCC4	EHCC5	EHCC6	EHCC8	EHCC9	EHCC10	EHCC11	EHCC12	EHCC13	EHCC17	EHCC18	EHCC19	EHCC20	EHCC21	EHCC22	EHCC23	EHCC28	EHCC30	EHCC31	EHCC35	EHCC37	EHCC38	EHCC39	EHCC40	EHCC41	EHCC42
	1	1	1	1	1	1	1	1	1	1	1	1	1	1	1	1	1	1	1	1	1	1		2	2	2	2	2	2	2	2	2	2	2	2	2	2	2	2	2	2	2	2	2	2	2	2	2	2
2	1.60674e-11	0.00848684	1.27585e-11	1.28781e-11	1.29903e-11	0.00847924	1.3424e-11	1.34796e-11	1.35761e-11	0.00722788	0.0070528	0.00703624	0.00659889	0.00691068	0.00736503	1.48243e-11	1.50979e-11	0.00787728	1.60726e-11	1.56208e-11	1.62255e-11	1.54267e-11	0.00304704	0.0118171	0.0246971	0.0130668	0.0126332	0.0133483	0.0136175	0.0130075	1.91704e-11	2.08195e-11	2.35644e-11	1.91665e-11	2.40673e-11	2.09862e-11	2.1991e-11	1.84285e-11	1.9016e-11	2.94113e-11	2.30248e-11	2.26985e-11	2.23606e-11	2.38566e-11	2.70655e-11	2.3178e-11	2.20235e-11	2.34532e-11	2.25069e-11
5	0.00128747	0.00116958	0.00116995	0.00116195	0.00117366	0.00142162	0.00134559	0.00122308	0.00108544	0.00114378	0.00115588	0.00111767	0.000953014	0.00111788	0.00119779	0.00103329	0.00128066	0.00108289	0.00117822	0.00130792	0.00124883	0.0010154	0.00117598	0.0016043	0.0030868	0.00157854	0.00150245	0.00167253	0.00160985	0.00191116	1.91704e-11	0.000836306	0.000793489	0.000917751	0.000841192	0.000786477	0.000741801	0.000845922	0.000749498	2.94113e-11	2.30248e-11	0.000870485	0.000732001	0.000890726	0.00112374	0.000718338	0.000768651	0.000940036	2.25069e-11
6	0.00783347	0.00749288	0.00832634	0.00798489	0.0088225	0.00900176	0.00878069	0.00831292	0.00773349	0.00702622	0.00699066	0.00677057	0.00674214	0.00699489	0.00746837	0.00742992	0.00744553	0.00757167	0.00755406	0.00778397	0.00782995	0.00653984	0.00765622	0.105256	0.239755	0.113839	0.105344	0.113151	0.118564	0.110836	0.113145	0.105361	0.114379	0.113782	0.112258	0.103137	0.102553	0.0980589	0.0982379	0.139913	0.104409	0.108161	0.107382	0.107637	0.129289	0.106274	0.0996556	0.108468	0.0985577
7	1.60674e-11	1.55989e-11	1.27585e-11	1.28781e-11	0.00124449	1.28242e-11	1.3424e-11	1.34796e-11	1.35761e-11	1.37118e-11	1.41696e-11	1.45632e-11	1.46553e-11	1.54577e-11	1.52797e-11	1.48243e-11	1.50979e-11	1.59472e-11	1.60726e-11	1.56208e-11	1.62255e-11	1.54267e-11	5.65678e-05	1.75903e-11	3.73034e-11	1.8114e-11	1.73242e-11	1.76821e-11	2.19147e-11	0.00216515	0.00237514	0.00204224	0.00231925	0.00245203	0.00235357	0.0020207	0.00216378	0.00211378	0.00230033	0.00268731	0.00238817	0.00193462	0.00203506	0.00229228	0.00245803	0.00233163	0.00191393	0.00184198	0.00200486
8	1.60674e-11	1.55989e-11	1.27585e-11	0.00197325	1.29903e-11	1.28242e-11	0.00197074	0.00214173	0.00170549	0.00156075	0.00160641	0.00138028	0.00154627	0.00160228	0.00185987	0.001778	0.00151515	0.00164528	0.00166556	0.00178256	0.00166807	0.00143564	0.00131079	0.00148199	3.73034e-11	1.8114e-11	1.73242e-11	1.76821e-11	2.19147e-11	1.79405e-11	0.00339005	0.00287613	0.0030117	0.00317321	0.00322195	0.00231656	0.00278116	0.00251814	0.00234938	0.00218515	0.00220443	0.00412868	0.00260092	0.00266973	0.00275609	0.00250702	0.00248364	0.00221582	0.00205359
9	1.60674e-11	1.55989e-11	1.27585e-11	1.28781e-11	1.29903e-11	1.28242e-11	1.3424e-11	1.34796e-11	1.35761e-11	1.37118e-11	1.41696e-11	1.45632e-11	1.46553e-11	0.000696283	0.000788354	0.000736807	0.00080726	0.00074722	0.000822529	0.00077928	0.000802701	0.00322726	0.000427623	0.00578051	0.0119589	0.00666928	0.00562112	0.00606166	0.00693306	0.00678379	0.00165016	0.00166011	0.00641218	0.00194323	0.00177598	0.00143935	0.00164451	1.84285e-11	0.00155493	0.00046048	0.00148244	2.26985e-11	2.23606e-11	2.38566e-11	0.001695	2.3178e-11	2.20235e-11	2.34532e-11	2.25069e-11
12	0.00392769	0.00388875	0.00387471	0.00368275	0.00389756	0.00419735	0.00420075	0.00375275	0.00325222	0.00362503	0.00302627	0.0034907	0.00356081	0.00310625	0.00371593	0.00322128	0.0033429	0.003771	0.00395915	0.00391392	0.00393678	0.00288083	0.00364661	0.00494987	0.00855517	0.00522167	0.00463269	0.00474978	0.00575436	0.00621534	0.00577749	0.00559436	0.00620808	0.00655046	0.00506313	0.0050626	0.00506748	0.00467312	0.00447443	0.00441523	0.00473016	0.00333682	0.00319322	0.0039783	0.00419942	0.0040508	0.00283322	0.00280166	0.00405657
14	1.60674e-11	1.55989e-11	1.27585e-11	1.28781e-11	1.29903e-11	1.28242e-11	1.3424e-11	1.34796e-11	1.35761e-11	1.37118e-11	1.41696e-11	1.45632e-11	1.46553e-11	1.54577e-11	1.52797e-11	1.48243e-11	1.50979e-11	1.59472e-11	1.60726e-11	1.56208e-11	1.62255e-11	1.54267e-11	1.4575e-11	1.75903e-11	3.73034e-11	1.8114e-11	1.73242e-11	1.76821e-11	2.19147e-11	1.79405e-11	1.91704e-11	2.08195e-11	2.35644e-11	1.91665e-11	2.40673e-11	2.09862e-11	2.1991e-11	1.84285e-11	1.9016e-11	2.94113e-11	0.0067253	0.00463655	0.00474964	0.00569679	0.00565716	0.00588002	0.00434924	0.004911	0.00538353
16	0.00403355	0.0038849	0.00285008	0.0028991	0.00269811	0.00275131	0.00307371	0.00267902	0.00257874	0.00234809	0.00217011	0.00246074	0.00240783	0.00225031	0.00262231	0.00256114	0.00246304	0.00298709	0.00275816	0.00259037	0.0028151	0.00234554	0.00273765	0.00665044	0.0177667	0.00853582	0.00834486	0.00645627	0.0128104	0.0103923	0.010752	0.0154285	0.0213835	0.0167199	0.0208708	0.0129775	0.0187532	0.0117358	0.0133094	0.01126	0.00938141	0.00833909	0.00665589	0.00589984	0.00790896	0.0065783	0.00684305	0.00843245	0.006339
17	0.00140627	1.55989e-11	0.00130936	0.00131076	0.00144381	0.00146435	0.00144667	0.00133911	1.35761e-11	0.00125833	0.00100659	0.00104435	0.00101853	0.00101266	1.52797e-11	0.00107725	0.00115231	1.59472e-11	1.60726e-11	1.56208e-11	1.62255e-11	1.54267e-11	0.000785926	1.75903e-11	3.73034e-11	1.8114e-11	0.00978243	1.76821e-11	0.0104561	0.0128367	1.91704e-11	0.00711708	0.00779944	0.00746449	0.00762775	0.00868418	0.00706028	0.00748313	0.00759308	0.00669542	0.00623255	0.00561083	0.00611428	0.00798938	0.00650963	0.0078484	0.00623312	0.00733886	0.00591906
18	1.60674e-11	1.55989e-11	1.27585e-11	1.28781e-11	0.000727112	1.28242e-11	1.3424e-11	1.34796e-11	1.35761e-11	1.37118e-11	0.000547089	1.45632e-11	1.46553e-11	1.54577e-11	1.52797e-11	0.000520836	1.50979e-11	0.000482754	0.000535773	0.000536119	0.000701752	0.000467531	0.000205408	0.000231215	0.00179038	0.00021355	0.000566208	0.000350908	2.19147e-11	0.000639403	0.00171257	0.000674382	2.35644e-11	0.000314766	0.000410484	0.0008282	0.000561826	1.84285e-11	0.000454356	2.94113e-11	0.000525676	0.000475582	0.000498417	0.00117406	0.000747383	0.000762154	0.000340297	0.000800863	0.00104343
19	0.00708664	0.00886295	0.00941018	0.00960413	0.0104469	0.0104302	0.00962349	0.00909694	0.0122226	0.0255463	0.0077575	0.00696375	0.00728426	0.00707975	0.00793233	0.00746566	0.00885289	0.00661778	0.00778406	0.00917814	0.00877615	0.00719307	0.00932798	0.00945391	0.0152495	0.00763345	0.00758587	0.0135598	0.00934162	0.0118538	0.00624316	0.00652919	0.0066481	0.00864756	0.00598489	0.00805494	0.00694884	0.010051	0.00725384	0.00706456	0.00839056	0.00487662	0.00458159	0.00668655	0.00644368	0.00840472	0.00416538	0.00657328	0.0073366
20	0.0100293	0.0137767	0.0090698	0.00873403	0.0114439	0.00943566	0.00806295	0.011475	0.0136367	0.0076644	0.00653085	0.00669452	0.00684523	0.00660188	0.00902299	0.00753935	0.0100604	0.00668674	0.00914648	0.0085717	0.0101639	0.00730289	0.00902251	0.00969169	0.0119439	0.00513111	0.00836966	0.00553809	0.00491785	0.00488391	1.91704e-11	0.00947484	0.00506961	1.91665e-11	0.00604733	0.00750316	2.1991e-11	0.00445046	0.0064211	2.94113e-11	0.00480231	2.26985e-11	2.23606e-11	2.38566e-11	2.70655e-11	2.3178e-11	2.20235e-11	2.34532e-11	0.00498688
21	1.60674e-11	1.55989e-11	1.27585e-11	1.28781e-11	1.29903e-11	1.28242e-11	1.3424e-11	1.34796e-11	1.35761e-11	1.37118e-11	1.41696e-11	1.45632e-11	1.46553e-11	1.54577e-11	1.52797e-11	1.48243e-11	1.50979e-11	1.59472e-11	1.60726e-11	0.00835621	1.62255e-11	0.00477013	0.000596652	0.414078	0.145703	0.0592472	0.368015	0.0540191	0.0681646	0.0422675	0.044754	0.0646059	0.0758439	0.065983	0.0557957	0.0452404	0.047573	0.0373228	0.0381616	0.0302873	0.0256346	1.06582	0.0546712	0.0484769	0.0616585	0.0547347	0.433042	0.0542729	0.0499151
23	0.0013531	0.00126169	0.000905155	0.0010182	0.00105724	0.00103186	0.00114727	0.000960092	0.000931302	0.00109136	0.00102583	0.000624602	0.000656159	0.000559533	0.000701637	0.000637759	0.00109174	0.00101001	0.000971236	0.000732742	0.000830264	0.000751549	0.000925015	0.000641584	0.00111914	0.000641914	0.000710054	0.000710095	0.000610901	0.00056121	0.00046162	2.08195e-11	2.35644e-11	1.91665e-11	2.40673e-11	0.000777962	2.1991e-11	0.000324265	0.000416665	0.000733834	2.30248e-11	0.000192948	0.000437375	2.38566e-11	2.70655e-11	0.000457009	2.20235e-11	2.34532e-11	0.00040548
24	0.00231404	0.0016647	0.00157259	0.00177313	0.00146411	0.00199327	0.00176966	0.00186307	0.00118721	0.00128273	0.00194528	0.00154623	0.00107555	0.00139277	0.00179136	0.00116662	0.00140612	0.00191037	0.00210839	0.00237039	0.00199208	0.00167507	0.00169385	1.75903e-11	3.73034e-11	0.000385856	1.73242e-11	1.76821e-11	2.19147e-11	1.79405e-11	0.000778159	0.00139514	0.00146059	0.00197608	0.00118835	0.00160911	0.00113902	0.00165126	0.00160487	0.000337879	0.00103258	0.000781774	0.000724163	0.00143776	0.00104639	0.00173775	0.00118566	0.000922439	0.00105526
26	0.000320446	0.000410342	0.000301872	0.000270941	0.000359273	0.000366187	0.000375209	0.00036621	0.000388731	0.000339148	1.41696e-11	0.000278633	1.46553e-11	0.000380619	0.000310182	0.000348076	1.50979e-11	0.000407819	0.000375552	0.000374397	0.000370201	0.000338058	0.000303722	0.000240156	0.000597693	0.000276547	1.73242e-11	0.000180659	0.000264569	0.000266043	0.000247355	0.000228476	0.000318493	0.000428959	0.000370338	0.000249784	0.000235292	0.000257788	0.000238237	0.000445836	0.000254891	0.000247209	0.000173176	0.000227897	0.000284889	0.000282272	0.000257111	0.000302668	0.000247562
27	0.0374709	0.0385558	0.0363445	0.0353246	0.0404106	0.041104	0.0390854	0.0376379	0.0367236	0.0333123	0.0334871	0.0324545	0.0319715	0.0316307	0.0348005	0.0341854	0.0339354	0.0348734	0.0346982	0.0356553	0.0361018	0.0316063	0.0355168	0.054398	0.11857	0.0582085	0.0548426	0.0568718	0.059915	0.0573277	0.056902	0.0542388	0.0573964	0.0559815	0.0566194	0.0583567	0.0512346	0.0503036	0.0519146	0.0569357	0.05105	0.0464142	0.0456589	0.0539752	0.0508591	0.0579776	0.0439147	0.0464132	0.0506115
28	1.60674e-11	1.55989e-11	1.27585e-11	0.000853506	1.29903e-11	1.28242e-11	0.000760291	0.000908791	0.00161084	0.00102003	1.41696e-11	0.000689367	0.000364319	0.00103682	1.52797e-11	0.000813672	1.50979e-11	1.59472e-11	1.60726e-11	1.56208e-11	1.62255e-11	0.000968558	0.000410282	0.000942668	1.23665e-06	4.88313e-06	1.73242e-11	1.76821e-11	2.89099e-07	1.96612e-05	1.91704e-11	0.00116508	0.00158658	0.00140956	0.00109357	0.00123415	0.00200831	0.00132558	0.0024773	0.00198729	2.30248e-11	0.00264465	2.23606e-11	2.38566e-11	0.00340755	2.3178e-11	0.000860368	2.34532e-11	0.00244766
29	0.00215747	0.00202641	0.00164095	0.0036347	0.00144845	0.00166225	0.00195786	0.00166161	0.00192826	0.0030078	0.0175136	0.00215959	0.00196388	0.00108887	0.00152621	0.00239518	0.004497	0.00169567	0.0023987	0.00172487	0.00163377	0.00220617	0.00281497	0.00559665	3.73034e-11	0.00290929	1.73242e-11	1.76821e-11	0.00708543	0.00994977	0.0010419	0.00390389	0.0022123	0.00199751	0.00236324	0.00207835	0.00179806	0.00170181	0.00236538	0.00311185	2.30248e-11	0.00161063	2.23606e-11	0.0248606	0.00480243	2.3178e-11	0.00304404	0.000277383	0.00190366
31	0.000919801	0.000842579	0.000812287	0.000806371	0.00098368	0.000917389	0.000866659	0.000877048	0.000820857	0.000671481	0.000753374	0.000787799	0.0007082	0.000733465	0.00073495	0.000782169	0.000777317	0.000819946	0.000879854	0.000958512	0.000949625	0.00063275	0.000819823	0.00178054	0.00341057	0.00178607	0.00156318	0.0016878	0.00177844	0.00172464	0.00133316	0.00134657	0.00126934	0.00143399	0.00133033	0.00134211	0.00127949	0.00120005	0.00136946	0.00140892	0.00120221	0.00119187	0.00118755	0.00125456	0.00145878	0.00139811	0.000965797	0.00101087	0.00111004
32	1.60674e-11	1.55989e-11	0.00873725	1.28781e-11	1.29903e-11	1.28242e-11	1.3424e-11	1.34796e-11	1.35761e-11	1.37118e-11	1.41696e-11	1.45632e-11	1.46553e-11	1.54577e-11	1.52797e-11	1.48243e-11	1.50979e-11	1.59472e-11	1.60726e-11	1.56208e-11	1.62255e-11	1.54267e-11	0.000397148	1.75903e-11	3.73034e-11	1.8114e-11	1.73242e-11	1.76821e-11	2.19147e-11	1.79405e-11	1.91704e-11	2.08195e-11	2.35644e-11	1.91665e-11	2.40673e-11	2.09862e-11	2.1991e-11	1.84285e-11	1.9016e-11	2.94113e-11	2.30248e-11	2.26985e-11	2.23606e-11	2.38566e-11	2.70655e-11	2.3178e-11	2.20235e-11	2.34532e-11	2.25069e-11
34	0.00896685	0.00916172	0.00873725	0.0091587	0.00940046	0.00911087	0.00946986	0.00892803	0.00823066	0.00799842	0.0080075	0.00813103	0.00786538	0.00784259	0.00810314	0.00811533	0.00788629	0.00833169	0.00819562	0.00795279	0.00750572	0.00671602	0.00835527	0.00968456	0.0247876	0.0116527	0.010623	0.00907734	0.0124684	0.0100216	0.00768695	0.0111635	0.0135731	0.0114332	0.0118901	0.00983684	0.011684	0.00847329	0.00908441	0.0124031	0.00948432	0.00830699	0.00668876	0.00624924	0.00736279	0.00687029	0.00618054	0.00643595	0.00659386
35	0.432335	0.423691	0.432698	0.450001	0.472006	0.467846	0.449024	0.458328	0.429673	0.418574	0.449079	0.422372	0.384038	0.392281	0.399397	0.376434	0.384682	0.394287	0.425369	0.417122	0.417494	0.350795	0.420342	0.58277	1.11434	0.617505	0.59116	0.658415	0.632627	0.666098	0.00395997	0.205906	0.221048	0.199274	0.164723	0.21336	0.16081	0.163646	0.164191	0.108849	0.0988793	0.103483	0.0972116	0.132668	0.109056	0.143236	0.102757	0.103058	0.125198
36	0.00212847	0.00239732	0.00206144	0.00199211	0.00231515	0.00245139	0.00230555	0.00220842	0.00204019	0.00205529	0.00191329	0.0017747	0.00192316	0.00182257	0.00194879	0.00202204	0.0018414	0.00171322	0.0019201	0.001962	0.00220244	0.0018277	0.00203758	0.0013881	0.00252263	0.00148506	0.00145249	0.00169501	0.00151306	0.00173242	0.0016427	0.00177299	0.00154685	0.00180089	0.00161734	0.00195835	0.00172496	0.0013713	0.0016414	0.00162581	0.00169767	0.00113298	0.00129259	0.00161529	0.00135486	0.00165887	0.00101107	0.000974774	0.00140825
38	0.000632099	0.000599196	0.000571855	0.000517968	0.000675053	0.000688253	0.000647015	0.000629177	0.000394361	0.000505376	1.41696e-11	0.000490531	0.00045668	0.00042686	0.000490841	0.000570985	0.000441671	0.00044535	0.000361529	0.000361071	0.000582773	0.000445885	0.000497024	0.000519229	0.00115639	0.000546623	0.000542624	0.000630233	0.00057113	0.000597958	1.91704e-11	2.08195e-11	2.35644e-11	1.91665e-11	2.40673e-11	0.000283366	2.1991e-11	1.84285e-11	0.000262217	2.94113e-11	2.30248e-11	2.26985e-11	2.23606e-11	0.00024352	0.000183914	2.3178e-11	0.000204959	2.34532e-11	2.25069e-11
39	0.0185397	0.0396788	0.0348524	0.0405287	0.0454331	0.0407226	0.0390276	0.031213	0.0300223	0.0333835	0.0197538	0.0212544	0.0272637	0.0289981	0.02768	0.0259031	0.0224839	0.0190852	0.0233049	0.0228675	0.0249774	0.0223544	0.0290604	0.0247248	0.0400559	0.0228131	0.0225191	0.0265267	0.0242737	0.0270558	0.0596301	0.0271521	0.0300901	0.0296972	0.0369313	0.0273815	0.038481	0.0306329	0.0384648	0.0315403	0.035829	0.0225572	0.0364929	0.0508636	0.0411458	0.0550841	0.0325495	0.0131219	0.0357712
40	1.60674e-11	1.55989e-11	1.27585e-11	1.28781e-11	1.29903e-11	1.28242e-11	1.3424e-11	1.34796e-11	1.35761e-11	1.37118e-11	1.41696e-11	1.45632e-11	1.46553e-11	0.000459361	0.000493347	1.48243e-11	0.000446314	1.59472e-11	1.60726e-11	1.56208e-11	1.62255e-11	1.54267e-11	6.35919e-05	1.75903e-11	3.73034e-11	0.000993854	1.73242e-11	1.76821e-11	2.19147e-11	1.79405e-11	1.91704e-11	0.00324221	2.35644e-11	1.91665e-11	0.00408479	0.00368638	0.00328207	1.84285e-11	1.9016e-11	2.94113e-11	2.30248e-11	2.26985e-11	2.23606e-11	2.38566e-11	2.70655e-11	2.3178e-11	0.000800865	0.00114851	0.00146776
41	1.60674e-11	1.55989e-11	1.27585e-11	1.28781e-11	1.29903e-11	1.28242e-11	1.3424e-11	1.34796e-11	1.35761e-11	1.37118e-11	1.41696e-11	1.45632e-11	1.46553e-11	1.54577e-11	1.52797e-11	1.48243e-11	1.50979e-11	1.59472e-11	1.60726e-11	1.56208e-11	1.62255e-11	1.54267e-11	1.4575e-11	0.00225107	0.00448322	0.00237602	0.00225005	0.0024026	0.00265616	0.00243442	1.91704e-11	0.00107512	0.00101303	0.00105445	0.000872421	0.000899492	0.00103895	1.84285e-11	0.000898996	0.00128946	0.00113395	0.000691912	2.23606e-11	0.000785231	2.70655e-11	0.00071467	2.20235e-11	2.34532e-11	0.000903614
42	0.00548372	0.00553874	0.00465278	0.00546881	0.00580368	0.00609456	0.00728995	0.00552305	0.00490414	0.00538559	0.00247875	0.00418517	0.00344787	0.00326366	0.00330893	0.00255703	0.00322881	0.00313078	0.00371913	0.00274717	0.0034284	0.00375616	0.00433622	0.0015927	0.0101963	0.00207072	0.00259225	0.0019241	0.00342034	0.00183134	0.0190972	0.00159581	0.0014787	0.00221089	0.00192689	0.00124568	0.00253007	0.00184237	0.00345953	0.00110397	0.00316782	0.00184079	0.00696867	0.0055752	0.00793289	0.00776509	0.00266042	0.00163544	0.00515278
43	1.60674e-11	1.55989e-11	1.27585e-11	1.28781e-11	1.29903e-11	1.28242e-11	1.3424e-11	1.34796e-11	1.35761e-11	1.37118e-11	1.41696e-11	1.45632e-11	1.46553e-11	1.54577e-11	1.52797e-11	1.48243e-11	1.50979e-11	1.59472e-11	1.60726e-11	1.56208e-11	1.62255e-11	1.54267e-11	1.4575e-11	1.75903e-11	3.73034e-11	1.8114e-11	1.73242e-11	1.76821e-11	2.19147e-11	1.79405e-11	1.91704e-11	2.08195e-11	2.35644e-11	0.000456747	2.40673e-11	2.09862e-11	0.000482779	1.84285e-11	0.000413679	2.94113e-11	2.30248e-11	2.26985e-11	0.000318994	2.38566e-11	2.70655e-11	0.000347239	2.20235e-11	2.34532e-11	2.25069e-11
44	0.00157032	0.00127297	0.00116297	0.00116181	0.00116601	0.00111321	0.00140729	0.00111152	0.00100528	0.000920543	0.000940455	0.00104482	0.000961291	0.000856874	0.000807261	0.000876485	0.000752418	0.000953177	0.000910352	0.000906323	0.000946079	0.000741278	0.00102676	1.75903e-11	0.00710953	0.00249195	0.0045651	0.00249504	0.00586218	0.00254729	1.91704e-11	0.000783901	2.35644e-11	0.000684716	2.40673e-11	0.000727333	2.1991e-11	1.84285e-11	1.9016e-11	0.000915269	0.000678641	0.000721594	2.23606e-11	0.000631071	0.000772284	2.3178e-11	0.000641978	0.000585532	0.000575597
45	0.108394	0.107697	0.106343	0.111831	0.121258	0.119102	0.118217	0.109219	0.102644	0.0963326	0.089533	0.087744	0.0852257	0.0837369	0.0845914	0.0960904	0.0872179	0.080476	0.0947113	0.0982386	0.0956298	0.0802159	0.098384	0.076355	0.16634	0.0825343	0.0785354	0.0842994	0.0933749	0.0840144	0.0107132	0.036006	0.0388082	0.033999	0.0328128	0.034976	0.0327797	0.0297844	0.0297799	0.0142607	0.015411	0.0184131	0.019676	0.025827	0.0252443	0.0273914	0.0216233	0.0144924	0.0193662
46	0.00616519	0.0063398	0.0063322	0.00543613	0.00565425	0.00591699	0.00509481	0.00594087	0.00568062	0.00517334	0.00638153	0.0055046	0.00498921	0.0040268	0.00395015	0.00546629	0.00485863	0.00433441	0.00501958	0.00544697	0.00531774	0.00396427	0.00531793	0.0062303	0.0141838	0.00725382	0.00562863	0.00686632	0.00679821	0.00683523	0.0090055	0.0108002	0.00944873	0.0106844	0.00815345	0.012264	0.00896628	0.00801805	0.00942614	0.00752168	0.00763241	2.26985e-11	0.00529736	0.0069501	0.00711019	0.00771255	2.20235e-11	0.00642775	0.00707405
47	0.00316353	0.00360832	0.00306639	0.00356414	0.0036221	0.00372943	0.00345246	0.00356597	0.00244182	0.00266909	0.00326054	0.00297878	0.00220077	0.00241389	0.00277196	0.00270536	0.00279785	0.00282557	0.00298162	0.00310877	0.00333512	0.00256479	0.00303765	0.00428875	0.00805304	0.00425124	0.00419924	0.00507238	0.00444216	0.00498638	1.91704e-11	0.00141434	0.00148075	0.00112285	0.000968012	0.00160666	0.00106253	0.00103872	0.00111423	0.000798244	2.30248e-11	2.26985e-11	2.23606e-11	0.000946153	2.70655e-11	0.000922712	0.00085833	2.34532e-11	2.25069e-11
48	0.195087	0.207438	0.210688	0.230282	0.243698	0.223785	0.213043	0.20601	0.187058	0.187614	0.198729	0.166033	0.172037	0.178946	0.169877	0.214125	0.171747	0.152064	0.197977	0.205744	0.186933	0.16464	0.194707	0.115556	0.235962	0.112549	0.109291	0.122598	0.107988	0.124464	0.136637	0.117165	0.117865	0.123025	0.109721	0.12671	0.116975	0.130171	0.129035	0.0954345	0.102402	0.0660846	0.0641495	0.0942594	0.0824078	0.110977	0.0786102	0.0751096	0.0950586
49	1.60674e-11	1.55989e-11	1.27585e-11	1.28781e-11	1.29903e-11	1.28242e-11	1.3424e-11	1.34796e-11	1.35761e-11	1.37118e-11	1.41696e-11	1.45632e-11	1.46553e-11	1.54577e-11	1.52797e-11	1.48243e-11	1.50979e-11	1.59472e-11	1.60726e-11	1.56208e-11	1.62255e-11	1.54267e-11	1.4575e-11	1.75903e-11	3.73034e-11	1.8114e-11	1.73242e-11	1.76821e-11	2.19147e-11	1.79405e-11	1.91704e-11	2.08195e-11	2.35644e-11	1.91665e-11	2.40673e-11	2.09862e-11	2.1991e-11	1.84285e-11	1.9016e-11	2.94113e-11	2.30248e-11	2.26985e-11	2.23606e-11	2.38566e-11	2.70655e-11	2.3178e-11	2.20235e-11	2.34532e-11	2.25069e-11
50	1.60674e-11	0.000729242	0.00060362	0.00067626	0.000703156	0.000731668	0.000726605	0.00065109	0.000603025	1.37118e-11	1.41696e-11	0.00054091	0.000550883	1.54577e-11	0.000523051	0.000616913	0.000557671	0.000456067	1.60726e-11	0.00052928	0.000641765	0.000491257	0.000469657	0.00072847	0.00188153	0.000801611	0.000852638	0.000880587	0.000915114	0.000902392	1.91704e-11	0.000383844	0.000375949	0.000357366	2.40673e-11	2.09862e-11	2.1991e-11	0.000322581	1.9016e-11	2.53534e-05	0.000269867	0.000328516	2.23606e-11	2.38566e-11	0.000399669	0.000308199	2.20235e-11	0.000185733	0.00032328
51	0.0591525	0.0628569	0.0534639	0.0456642	0.0715034	0.077326	0.0444159	0.0474821	0.0518148	0.0609157	0.0685215	0.0325472	0.0403613	0.0308444	0.024692	0.0569716	0.0358862	0.0242379	0.020082	0.0302754	0.0291156	0.0296965	0.0453558	0.0401555	0.137121	0.0355952	0.0356151	0.0401457	0.0425453	0.0475531	0.00778692	0.0830284	0.0662496	0.0328457	0.0791183	0.0436915	0.0291998	0.0319538	0.033625	0.586887	0.574815	0.343908	0.310332	0.337228	0.254821	0.324758	0.167849	0.60635	0.562193
52	0.000873257	0.000975815	0.000755394	0.000916869	0.00102795	0.0010006	0.00110893	0.000772379	0.00071232	0.000789179	0.000505311	0.000581522	0.000676668	0.000787723	0.000703439	0.000684766	0.000630176	0.000688166	0.000598073	0.000576009	0.000703848	0.000678063	0.000761203	0.000399111	0.00120258	0.000429693	0.000503222	0.000495129	0.000452023	0.000482374	0.000823977	0.000428725	0.000497975	0.000567323	0.000687121	0.000431289	0.0004467	0.000278026	0.000423822	0.00042013	0.000516409	0.000431423	0.000575866	0.000613154	0.000575122	0.000647663	0.000390157	2.34532e-11	0.000559119
55	0.0310099	0.0335873	0.0297972	0.0296321	0.0322212	0.0335638	0.0312484	0.0317318	0.032328	0.0297737	0.0323587	0.0284449	0.0285695	0.0259478	0.0265306	0.029012	0.0272868	0.0250336	0.0253694	0.0291728	0.0292338	0.025074	0.0294058	0.0421516	0.0941314	0.0487626	0.0465992	0.051601	0.0576961	0.0413073	0.0308451	0.0501218	0.0618663	0.0614118	0.057236	0.0570111	0.0577045	0.0514635	0.0520047	0.0570957	0.0516728	0.0332179	0.0293389	0.0377739	0.0367172	0.0332499	0.0237862	0.0369337	0.0421754
57	0.00137666	0.000859713	0.000987779	0.000880403	0.00117344	0.00130461	0.00201331	0.000999135	0.000964689	0.00100676	0.000757233	0.000871603	0.000968179	0.00100777	0.000923459	0.0012638	0.000870986	0.000983752	0.000985898	0.000871139	0.00108444	0.00104069	0.00105434	0.00160116	0.00421217	0.00163975	0.00127832	0.00153846	0.001525	0.0015889	1.91704e-11	2.08195e-11	2.35644e-11	1.91665e-11	2.40673e-11	2.09862e-11	2.1991e-11	1.84285e-11	1.9016e-11	2.94113e-11	2.30248e-11	2.26985e-11	2.23606e-11	2.38566e-11	2.70655e-11	2.3178e-11	2.20235e-11	2.34532e-11	2.25069e-11
58	0.275284	0.270207	0.245075	0.256313	0.281616	0.262865	0.267898	0.254688	0.233144	0.23316	0.215072	0.206702	0.203836	0.194886	0.192875	0.214786	0.183411	0.181212	0.190073	0.197624	0.215306	0.188839	0.225676	0.239496	0.586842	0.262664	0.254976	0.272846	0.288761	0.276183	0.157699	0.18854	0.210667	0.18448	0.177768	0.181404	0.162877	0.155591	0.172508	0.173182	0.158953	0.124651	0.126134	0.172567	0.167769	0.178949	0.136774	0.131416	0.160718
59	0.00137667	1.55989e-11	0.00129186	0.00141307	1.29903e-11	1.28242e-11	0.0013435	1.34796e-11	1.35761e-11	0.00107301	0.00119876	0.00113036	1.46553e-11	0.00116054	0.00115502	0.00132097	0.00110914	0.00111703	0.00104092	0.0011754	0.00116346	0.0011067	0.000871655	1.75903e-11	3.73034e-11	1.8114e-11	1.73242e-11	1.76821e-11	2.19147e-11	1.79405e-11	1.91704e-11	2.08195e-11	2.35644e-11	1.91665e-11	2.40673e-11	2.09862e-11	2.1991e-11	1.84285e-11	1.9016e-11	2.94113e-11	2.30248e-11	2.26985e-11	2.23606e-11	2.38566e-11	2.70655e-11	2.3178e-11	2.20235e-11	2.34532e-11	2.25069e-11
61	1.60674e-11	1.55989e-11	1.27585e-11	1.28781e-11	1.29903e-11	1.28242e-11	1.3424e-11	1.34796e-11	1.35761e-11	1.37118e-11	1.41696e-11	1.45632e-11	1.46553e-11	1.54577e-11	1.52797e-11	1.48243e-11	1.50979e-11	1.59472e-11	1.60726e-11	1.56208e-11	1.62255e-11	1.54267e-11	1.4575e-11	1.75903e-11	3.73034e-11	1.8114e-11	1.73242e-11	1.76821e-11	2.19147e-11	1.79405e-11	1.91704e-11	2.08195e-11	2.35644e-11	1.91665e-11	2.40673e-11	2.09862e-11	2.1991e-11	1.84285e-11	1.9016e-11	2.94113e-11	0.00261553	0.00190264	2.23606e-11	0.00272888	2.70655e-11	0.00288447	0.00192919	0.00217311	0.00260069
62	0.00195681	0.00104629	0.000762922	0.00117483	0.000752643	0.00140939	0.00195047	1.34796e-11	0.00116191	0.00191658	1.41696e-11	0.00143338	1.46553e-11	1.54577e-11	1.52797e-11	1.48243e-11	1.50979e-11	0.000948209	0.00189792	1.56208e-11	0.000845384	0.00196419	0.000873678	0.00112029	0.00294047	0.0134909	1.73242e-11	0.00180704	0.00114449	0.00300152	1.91704e-11	2.08195e-11	2.35644e-11	0.00163718	0.00139288	0.00132119	0.0012916	0.00285156	0.00218557	0.00422873	2.30248e-11	2.26985e-11	0.00164101	0.00477952	0.00831958	2.3178e-11	0.00108388	2.34532e-11	2.25069e-11
63	0.00339103	0.00385355	0.0031052	0.00344913	0.00364128	0.00378982	0.0035603	0.00332253	0.00341788	0.00300719	0.00289182	0.00256385	0.00274335	0.00278872	0.00275724	0.00302084	0.00269634	0.00261463	0.00257536	0.00284192	0.00282256	0.00285551	0.00307773	0.00521816	0.0139695	0.00620782	0.00580934	0.00614104	0.00595223	0.00526785	0.00292741	0.00309022	0.00331608	0.00311448	0.00300543	0.00323764	0.00249477	0.00327823	0.00323226	0.00204025	0.0026017	0.00228387	0.00186037	0.00247002	0.00229606	0.00259633	0.00184589	0.002529	0.00269443
65	0.00146246	0.00151217	0.00114835	0.00134601	0.00150122	0.00151737	0.00152878	0.00130413	0.00100627	0.00130259	0.000888461	0.00101096	0.0010102	0.00116801	0.00105536	0.00106892	0.00104547	0.000891766	0.00111366	0.00105533	0.00132332	0.00120429	0.00120296	0.0014243	0.00279292	0.00128959	0.0014447	0.0015607	0.00143695	0.00188227	1.91704e-11	0.000564826	0.000771038	0.000595006	0.000605649	0.00055214	0.000594508	0.000488623	0.000701843	0.00048711	0.000443042	0.000310006	0.000531186	0.000584571	0.000547191	0.000532783	0.000362812	2.34532e-11	0.000568046
66	1.60674e-11	1.55989e-11	1.27585e-11	1.28781e-11	0.00256724	0.00283724	0.00239591	0.00254009	1.35761e-11	1.37118e-11	1.41696e-11	0.00192226	0.00188469	1.54577e-11	1.52797e-11	0.00220448	0.00156563	1.59472e-11	0.00204338	0.00184958	0.00204757	1.54267e-11	0.00108446	0.00321513	3.73034e-11	1.8114e-11	1.73242e-11	0.00262893	2.19147e-11	0.00282891	1.91704e-11	2.08195e-11	2.35644e-11	1.91665e-11	2.40673e-11	2.09862e-11	2.1991e-11	1.84285e-11	1.9016e-11	2.94113e-11	2.30248e-11	2.26985e-11	2.23606e-11	2.38566e-11	2.70655e-11	2.3178e-11	2.20235e-11	0.00256494	2.25069e-11
67	0.0112814	0.00975246	0.0105688	0.0122163	0.0135249	0.0212013	0.0128806	0.0189193	0.0288639	0.026929	0.028878	0.0146842	0.00527902	0.00786126	0.00457926	0.0170019	0.00679007	0.0143421	0.0180875	0.010573	0.010524	0.0222281	0.0148621	0.0171738	0.000836034	0.00126387	0.00736401	0.00221924	0.000648624	0.00159683	0.000615606	0.0187248	0.0448883	0.033875	0.018209	0.0266472	0.0450324	0.0167007	0.0585883	0.0307173	0.0106024	0.0190545	0.0391133	0.0154793	0.0373062	0.0350808	0.0108376	0.0436123	0.0404512
69	0.0314778	0.0404638	0.0366768	0.0429788	0.0460117	0.0431631	0.0566167	0.0349417	0.027841	0.0367045	0.0214327	0.0241031	0.0296288	0.0325207	0.0314026	0.0247312	0.0222001	0.0262302	0.0250839	0.0235757	0.0249048	0.0280085	0.0323045	0.0264257	0.0349612	0.0157058	0.0197711	0.0230962	0.0203082	0.0248804	0.0439953	0.0280879	0.0392324	0.0418539	0.0479398	0.0247844	0.0424447	0.0305247	0.0264086	0.0488626	0.0457545	0.033289	0.0366274	0.0332534	0.0394819	0.0318678	0.039927	0.0200244	0.041412
71	0.00907802	0.00945916	0.00961046	0.00846783	0.00915062	0.0097201	0.00909063	0.00942085	0.0102276	0.00880658	0.00888237	0.00762652	0.00745553	0.00747139	0.00753056	0.00777223	0.00753019	0.00676206	0.00707423	0.00782498	0.00767692	0.0068448	0.00834017	0.0393912	0.099127	0.0448593	0.0368415	0.035173	0.0535272	0.0393739	0.0322454	0.0676082	0.100546	0.0729343	0.0759164	0.0545986	0.0779882	0.0517016	0.0560462	0.0557998	0.0465966	0.0355173	0.0250518	0.0236634	0.0313496	0.0307371	0.0290187	0.0347107	0.0301667
72	1.60674e-11	1.55989e-11	1.27585e-11	1.28781e-11	0.0096593	3.74024e-05	3.83754e-05	0.00725318	1.35761e-11	1.37118e-11	0.00453029	1.45632e-11	1.46553e-11	1.54577e-11	0.00132297	1.48243e-11	1.50979e-11	1.59472e-11	6.09056e-05	1.56208e-11	1.62255e-11	1.54267e-11	0.00104102	1.75903e-11	3.73034e-11	1.8114e-11	1.73242e-11	1.76821e-11	2.19147e-11	1.79405e-11	1.91704e-11	2.08195e-11	2.35644e-11	1.91665e-11	2.40673e-11	2.09862e-11	2.1991e-11	1.84285e-11	1.9016e-11	2.94113e-11	2.30248e-11	2.26985e-11	2.23606e-11	2.38566e-11	2.70655e-11	2.3178e-11	2.20235e-11	2.34532e-11	2.25069e-11
73	1.60674e-11	1.55989e-11	1.27585e-11	1.28781e-11	1.29903e-11	1.28242e-11	1.3424e-11	1.34796e-11	1.35761e-11	1.37118e-11	1.41696e-11	1.45632e-11	1.46553e-11	1.54577e-11	1.52797e-11	1.48243e-11	1.50979e-11	1.59472e-11	1.60726e-11	1.56208e-11	1.62255e-11	1.54267e-11	1.4575e-11	0.00302324	0.00546013	0.00270769	1.73242e-11	0.00293901	2.19147e-11	0.00308689	1.91704e-11	2.08195e-11	2.35644e-11	1.91665e-11	2.40673e-11	2.09862e-11	2.1991e-11	1.84285e-11	1.9016e-11	2.94113e-11	2.30248e-11	2.26985e-11	2.23606e-11	2.38566e-11	2.70655e-11	2.3178e-11	2.20235e-11	2.34532e-11	2.25069e-11
74	0.0169224	0.0171247	0.0149022	0.0151759	0.0164156	0.0164597	0.0163116	0.0149976	0.0149476	0.0141835	0.0115563	0.0105514	0.0108397	0.0109569	0.0105202	0.0112434	0.00993866	0.00964334	0.00953921	0.0106176	0.0104745	0.00968987	0.0128642	1.75903e-11	0.00172308	1.8114e-11	1.73242e-11	1.76821e-11	2.19147e-11	1.79405e-11	0.000658349	2.08195e-11	0.000785869	1.91665e-11	2.40673e-11	2.09862e-11	2.1991e-11	1.84285e-11	1.9016e-11	2.94113e-11	2.30248e-11	2.26985e-11	2.23606e-11	2.38566e-11	2.70655e-11	2.3178e-11	2.20235e-11	2.34532e-11	2.25069e-11
75	0.00141338	0.000615226	0.000610597	1.28781e-11	1.29903e-11	0.000399804	0.000360774	0.00056899	1.35761e-11	1.37118e-11	1.41696e-11	1.45632e-11	0.000901469	1.54577e-11	0.000793732	0.000797042	0.000423451	0.000686583	1.60726e-11	0.00044371	0.000372704	1.54267e-11	0.000381248	0.00050838	0.0041505	0.00067548	0.000534076	0.00243427	0.000515836	0.00131319	0.00070299	0.00211786	0.000612832	0.00169264	2.40673e-11	0.000565784	0.00468137	0.000495145	0.000883316	2.94113e-11	0.00114759	2.26985e-11	0.00070573	0.00143201	2.70655e-11	2.3178e-11	0.000556763	0.000412918	2.25069e-11
76	1.37453	1.08683	0.964178	0.954176	1.12909	1.45489	1.20022	1.85964	2.43979	1.78515	1.16102	2.20496	1.06202	0.763024	0.96577	0.708106	1.64441	1.04791	1.50128	0.92741	1.50339	1.61497	1.33422	2.85931	2.96404	1.91356	2.07276	1.95087	1.91466	3.67254	1.92754	1.2557	2.08842	1.55324	1.06374	2.80015	2.07326	1.21774	2.684	3.19176	1.40677	0.854271	3.69071	1.09629	3.97227	2.40047	0.831556	2.96996	2.96285
77	1.60674e-11	1.55989e-11	1.27585e-11	1.28781e-11	1.29903e-11	1.28242e-11	1.3424e-11	1.34796e-11	1.35761e-11	1.37118e-11	1.41696e-11	1.45632e-11	1.46553e-11	0.763063	0.966019	1.48243e-11	1.64481	1.59472e-11	1.60726e-11	0.00207198	1.62255e-11	1.54267e-11	0.153453	1.75903e-11	3.73034e-11	1.8114e-11	1.73242e-11	1.76821e-11	2.19147e-11	1.79405e-11	1.91704e-11	2.08195e-11	2.35644e-11	1.91665e-11	2.40673e-11	2.09862e-11	2.1991e-11	1.84285e-11	1.9016e-11	2.94113e-11	2.30248e-11	2.26985e-11	2.23606e-11	2.38566e-11	2.70655e-11	2.3178e-11	2.20235e-11	2.34532e-11	2.25069e-11
78	0.035053	0.0322212	0.0296739	0.0310955	0.0302829	0.0303697	0.0406837	0.0246793	0.0229024	0.0232657	0.0140905	0.0215784	0.0199866	0.0211271	0.0194328	0.0139347	0.0135553	0.0204116	0.0155742	0.017228	0.0150585	0.0151451	0.0230614	0.0519159	0.113769	0.0462689	0.050094	0.0391193	0.0647105	0.0453553	0.0476023	0.0453383	0.0555197	0.0410275	0.051118	0.0235408	0.0402485	0.0263482	0.0232988	0.0645176	0.035794	0.0316474	0.0260343	0.0314316	0.0332097	0.0324492	0.023099	0.0151162	0.0247809
79	0.00699233	0.00743263	0.00617423	0.00612594	0.00705342	0.0075696	0.00755767	0.00721048	0.00736359	0.00698866	0.00530626	0.00519532	0.00489774	0.0048353	0.00496614	0.0052495	0.00511343	0.00474251	0.00550765	0.00534533	0.00546342	0.00545353	0.00602476	0.00371542	0.00718675	0.003811	0.00351802	0.0038527	0.00365085	0.00418046	0.00203184	0.00299176	0.00232607	0.0023646	0.00240158	0.00249363	0.00251441	0.00330621	0.00299468	0.00263891	0.00254132	0.0018253	0.00184521	0.00202634	0.00265067	0.00251911	0.00200194	0.00314557	0.00378538
80	0.00288071	0.00327216	0.00262246	0.00296796	0.00371245	0.00338569	0.00348594	0.00323218	0.00243873	0.00296902	0.00261387	0.00219342	0.00232573	0.00256056	0.00242129	0.00226913	0.00262713	0.00204329	0.00230919	0.0023072	0.00283208	0.0027783	0.00273857	0.00269754	0.00440382	0.0019873	1.73242e-11	0.00246986	0.00221458	0.00323984	1.91704e-11	0.00128775	0.00189588	0.00149539	0.00154775	0.00135565	0.00127961	0.00082468	0.00128477	0.00116305	0.00120988	0.000781054	0.000796291	0.000688014	0.000909201	0.000749698	0.000861122	0.000867228	0.00111526
81	1.60674e-11	1.55989e-11	1.27585e-11	0.000570199	1.29903e-11	1.28242e-11	1.3424e-11	1.34796e-11	0.000577031	0.000823551	0.000559477	0.000621376	0.000772151	0.000548832	0.000527434	1.48243e-11	1.50979e-11	0.000742834	0.0006317	0.000473415	1.62255e-11	1.54267e-11	0.000311273	0.00062854	0.00117535	1.8114e-11	1.73242e-11	0.000595759	2.19147e-11	1.79405e-11	1.91704e-11	2.08195e-11	2.35644e-11	1.91665e-11	2.40673e-11	2.09862e-11	2.1991e-11	1.84285e-11	1.9016e-11	2.94113e-11	2.30248e-11	2.26985e-11	2.23606e-11	2.38566e-11	2.70655e-11	2.3178e-11	2.20235e-11	2.34532e-11	2.25069e-11
82	0.0150946	0.0170842	0.013865	0.0137858	0.0149533	0.0152048	0.0148029	0.0145314	0.0150561	0.0134899	0.0122743	0.0114507	0.0122655	0.0121819	0.0117884	0.0119415	0.0114372	0.0101304	0.0103169	0.0111045	0.0111005	0.0113187	0.0129627	0.0123612	0.0250517	0.0116168	0.0112588	0.0112765	0.0106792	0.0125782	0.0131657	0.0120204	0.0122072	0.0137174	0.0125301	0.0123776	0.0127119	0.00965945	0.012909	0.0112556	0.0117564	0.00813082	0.00899497	0.012008	0.0104023	0.0126662	0.00788369	0.00789673	0.0113758
83	0.000618312	0.000604426	0.000648979	0.000509155	0.00069292	0.000529032	0.000585631	0.000559431	0.000539672	0.000453115	0.00057045	0.000436636	0.000534877	0.000398243	0.000458102	0.000464573	0.00035879	0.000429564	0.000359906	0.000350284	0.00042646	0.000410592	0.000497234	0.000558954	0.00216935	0.000619322	0.000795234	0.000576413	0.000748851	0.000934055	0.000790828	0.000762224	0.00119369	0.00077316	0.000706355	0.000649853	0.000516162	0.000667853	0.000780531	0.000701351	0.00106804	0.000726292	0.000803766	0.000833052	0.000951886	0.000830607	0.000713057	0.000460311	0.000640804
84	0.00294878	0.00196535	0.00143191	0.00136018	0.00139746	0.0013615	0.00215364	0.00117472	0.00124891	0.00136359	0.000944673	0.00202017	0.00147158	0.000924148	0.000885709	0.00109822	0.000948278	0.00134607	0.00114589	0.0010393	0.000958645	0.0011259	0.00137794	0.00264001	0.0037219	0.00195546	0.00702282	0.00201689	0.00149577	0.00238191	0.00172798	0.00109036	0.00150626	0.00137917	0.00143066	0.0010399	0.0010545	0.00129843	0.00116963	0.00151757	0.0010958	0.00708526	0.000981078	0.0013246	0.00149732	0.00107494	0.00129403	0.00116715	0.00148877
87	0.00268398	0.00290683	0.00268681	0.00277744	0.00302972	0.00286263	0.00336802	0.00273457	0.00253566	0.00260138	0.00213444	0.00221808	0.0023277	0.00238687	0.00208003	0.00195547	0.00193659	0.00173974	0.00173826	0.00183887	0.00187253	0.00188894	0.00237748	0.00303922	0.00590228	0.00293428	0.00298732	0.00300412	0.00294001	0.00300997	0.00276493	0.00229902	0.00283436	0.00262019	0.00258142	0.00228913	0.00232774	0.0023047	0.00219872	0.00188907	0.00264613	0.00226783	0.00215123	0.00254793	0.0023661	0.00265047	0.00203852	0.0016667	0.00277624
88	1.60674e-11	1.55989e-11	1.27585e-11	1.28781e-11	1.29903e-11	1.28242e-11	1.3424e-11	1.34796e-11	1.35761e-11	1.37118e-11	1.41696e-11	1.45632e-11	0.000115512	1.54577e-11	1.52797e-11	0.000105953	1.50979e-11	1.13377e-05	8.64882e-06	1.56208e-11	1.62255e-11	1.54267e-11	1.09751e-05	1.75903e-11	3.73034e-11	7.48801e-05	1.73242e-11	6.85517e-05	2.19147e-11	0.000111209	1.91704e-11	2.08195e-11	0.000538034	0.000473538	0.000450544	0.000411323	0.000293293	0.000489098	0.000318416	2.94113e-11	2.30248e-11	2.26985e-11	2.23606e-11	2.38566e-11	2.70655e-11	0.000191522	2.20235e-11	2.34532e-11	2.25069e-11
89	1.60674e-11	1.55989e-11	1.27585e-11	1.28781e-11	1.29903e-11	1.28242e-11	1.3424e-11	1.34796e-11	1.35761e-11	1.37118e-11	1.41696e-11	1.45632e-11	1.46553e-11	1.54577e-11	1.52797e-11	1.48243e-11	1.50979e-11	1.59472e-11	1.60726e-11	1.56208e-11	1.62255e-11	1.54267e-11	1.4575e-11	1.75903e-11	3.73034e-11	1.8114e-11	1.73242e-11	1.76821e-11	2.19147e-11	1.79405e-11	1.91704e-11	2.08195e-11	2.35644e-11	1.91665e-11	2.40673e-11	2.09862e-11	2.1991e-11	1.84285e-11	1.9016e-11	2.94113e-11	2.30248e-11	2.26985e-11	2.23606e-11	2.38566e-11	2.70655e-11	2.3178e-11	2.20235e-11	2.34532e-11	2.25069e-11
90	0.00126967	0.00119402	0.00107199	0.00111615	0.00116191	0.00112212	0.00135755	0.001195	0.00102943	0.00098643	0.00094646	0.000922728	0.000952918	0.000890544	0.000803456	0.000834882	0.00084282	0.000848009	0.000821781	0.00078867	0.000846616	0.000787568	0.000990488	0.00133342	0.00297732	0.00146644	0.00143505	0.00139712	0.00147509	0.00157346	1.91704e-11	0.000404676	2.35644e-11	1.91665e-11	2.40673e-11	2.09862e-11	2.1991e-11	1.84285e-11	1.9016e-11	0.000372422	0.000419828	0.000297248	0.000374393	0.000384538	0.000459058	2.3178e-11	0.000375153	0.000294318	0.000399157
91	0.00215022	0.00210755	0.00202276	0.00211105	0.0023953	0.00234976	0.00261559	0.00194519	0.00115265	0.00188792	0.0012484	0.00084262	0.00155093	0.00157611	0.0013433	0.00151464	0.000900494	0.000672563	0.00118986	0.000904812	0.00139911	0.00126044	0.00159733	0.00328981	0.0103234	0.0028198	0.00317362	0.00325681	0.00281622	0.00287538	1.91704e-11	0.00135013	0.00119148	0.000602622	0.00102401	0.000933699	0.000502652	0.00114646	0.000563321	0.00178918	0.0019456	0.0017465	0.00116406	0.00167718	0.00117342	0.00144486	0.00115483	0.00180341	0.00214203
94	0.000491882	0.000532972	0.00048396	0.000484533	0.000463618	0.00043043	0.000609004	0.000476592	0.000403896	0.000380815	0.000393843	0.000340447	0.000357404	0.000363488	0.000325072	0.000269986	0.000315792	0.000351102	0.000343353	0.00032797	0.000293785	0.000336028	0.000398908	0.000539851	0.00125291	0.000518266	0.000574796	0.000589371	0.000516072	0.00063363	1.91704e-11	2.08195e-11	0.000215818	1.91665e-11	0.000210067	0.000267105	0.000195921	0.000291792	1.9016e-11	2.94113e-11	2.30248e-11	2.26985e-11	2.23606e-11	2.38566e-11	2.70655e-11	2.3178e-11	0.000212465	2.34532e-11	2.25069e-11
96	0.00539744	0.00537371	0.00315275	0.002826	0.00269036	0.0041322	0.00443517	0.00281554	0.00337746	0.00228607	1.41696e-11	0.00269018	0.00152261	0.00158211	0.0020448	0.00127113	0.00173249	0.00149612	0.00343731	1.56208e-11	0.00169079	0.00168652	0.00252913	0.00729466	0.0187085	0.0120872	0.0119285	0.00927408	0.010995	0.0114252	0.0105812	0.0106688	0.0124512	0.0112159	0.0108656	0.0119528	0.0125705	0.00761257	0.0145136	0.0231881	0.0155621	0.0122547	0.0114648	0.0106336	0.0141128	0.0122227	0.00935671	0.00842444	0.0129319
97	0.00473996	0.00530194	0.00433694	0.00503829	0.0053195	0.00513742	0.00536534	0.00446215	0.00389098	0.00437215	0.00350249	0.00353168	0.00370652	0.0041841	0.0040705	0.0031758	0.00347013	0.00323686	0.00350622	0.00309073	0.00358641	0.00377006	0.0041271	0.00377023	0.0062947	0.00349934	0.00367166	0.00427828	0.0036501	0.00453703	1.91704e-11	0.00141388	0.00177249	0.00151436	0.00132833	0.00154947	0.00138472	0.00111593	0.00136879	0.00099703	0.00117119	0.000989809	0.00105764	0.00100588	0.00120864	0.00105375	0.000895098	0.000953588	0.00122479
98	0.000610806	0.000570861	0.000666802	0.000646939	0.000638153	0.000560836	0.000590264	0.000597314	0.000507067	0.000443673	0.00037823	0.000405969	0.000367901	0.000389348	0.000457587	0.000306703	0.000317716	0.000322381	0.000385525	0.000285217	0.000290321	0.000347624	0.000458511	1.75903e-11	0.00199464	1.8114e-11	0.000646083	0.000872661	0.000970213	1.79405e-11	1.91704e-11	2.08195e-11	2.35644e-11	1.91665e-11	2.40673e-11	2.09862e-11	2.1991e-11	1.84285e-11	0.00036422	2.94113e-11	0.000263834	2.26985e-11	2.23606e-11	0.000263787	2.70655e-11	0.000203083	2.20235e-11	2.34532e-11	2.25069e-11
99	0.00245414	0.00287525	0.00238891	0.00261624	0.0027078	0.00254174	0.00253139	0.00242265	0.00241708	0.00231616	0.00187374	0.00181253	0.00193001	0.00210714	0.00210497	0.00186101	0.00194367	0.00155873	0.00170563	0.00155053	0.00184702	0.00186797	0.0021561	0.00134809	0.0017539	0.00123392	0.00123405	0.00141708	0.00101798	0.0016945	0.00184464	0.00157672	0.00178747	0.00175997	0.00113825	0.00187925	0.00174367	0.00114878	0.00181997	0.00117274	0.00142598	0.000785138	0.00130102	0.00166014	0.00131766	0.00131577	0.00106005	0.000959669	0.00139861
100	1.60674e-11	1.55989e-11	1.27585e-11	1.28781e-11	1.29903e-11	1.28242e-11	1.3424e-11	1.34796e-11	1.35761e-11	1.37118e-11	1.41696e-11	1.45632e-11	1.46553e-11	1.54577e-11	1.52797e-11	1.48243e-11	1.50979e-11	1.59472e-11	0.00100326	1.56208e-11	0.00111645	1.54267e-11	9.63501e-05	1.75903e-11	0.00362129	0.00203516	0.00151982	1.76821e-11	0.00207851	0.00198991	0.000956188	0.000831629	0.000942809	0.000661803	0.000554963	0.000787483	0.000547709	1.84285e-11	0.000921357	2.94113e-11	2.30248e-11	2.26985e-11	2.23606e-11	2.38566e-11	2.70655e-11	2.3178e-11	0.00030588	2.34532e-11	2.25069e-11
101	0.00198368	0.00186443	0.00169774	0.00178838	0.00179895	0.00171603	0.00194432	0.00184232	0.00157693	0.00155114	0.00145438	0.00161696	0.00146442	0.00155799	0.00164791	0.00130892	0.00152845	0.00160397	0.00170644	0.00151655	0.00174031	0.00152143	0.00165598	0.00307584	0.00489966	0.00388171	0.00346346	0.0043512	0.00468818	0.00410802	1.91704e-11	0.000605351	0.000840124	0.00071107	0.000483036	0.000845381	0.000807791	0.000721275	0.000545214	2.94113e-11	2.30248e-11	2.26985e-11	2.23606e-11	2.38566e-11	2.70655e-11	2.3178e-11	2.20235e-11	2.34532e-11	2.25069e-11
102	0.00520824	0.00627699	0.00591036	0.004502	0.00449604	0.00528515	0.00477839	0.00570196	0.00468687	0.00499795	0.00453492	0.00325212	0.00345191	0.00362125	0.00338366	0.00301392	0.0032597	0.00276888	0.00286221	0.00320734	0.00305762	0.00294052	0.00414536	0.022695	0.0150434	0.0036575	0.00547945	0.0376327	0.00402693	0.00570546	0.0118354	0.00742605	0.00591131	0.00487137	0.00657253	0.00858275	0.00842562	0.0853675	0.00829567	0.00431957	0.00690329	0.00512172	0.00639967	0.00758382	0.0111091	0.00928838	0.00583118	0.00853882	0.00947229
103	0.00437702	0.00399815	0.00346091	0.00348945	0.00355725	0.00311145	0.00376155	0.00323302	0.00268142	0.00282036	0.00311715	0.00288984	0.00265255	0.00297686	0.00280643	0.00295323	0.00243524	0.00242576	0.00227782	0.00238136	0.0023972	0.00228582	0.00300408	0.00160287	0.00378342	0.00180764	0.00185664	0.00189926	0.00189686	0.00167141	0.000835614	0.000959807	0.00116179	0.000886641	0.00093909	0.0009793	0.000744694	0.00144379	0.000705348	0.000452806	0.000751948	0.00109853	0.000382438	0.000822893	0.000762912	0.000884441	0.00050547	0.000952908	0.000935858
104	0.0278378	0.0266898	0.0279659	0.0291533	0.0298071	0.0302044	0.0339792	0.0328503	0.0289521	0.0274086	0.0254114	0.0267675	0.0241794	0.0252882	0.0257661	0.0199087	0.0222601	0.0218736	0.0245177	0.0219772	0.0250948	0.0224579	0.0263796	0.0512343	0.0923963	0.0642156	0.0599489	0.0690769	0.0834419	0.067155	0.000615748	0.0107113	0.0132104	0.0121772	0.00952624	0.0127726	0.0123158	0.0144666	0.0103192	0.000629315	0.00104064	0.00151279	0.00161165	0.00278639	0.00344395	0.003346	0.00303072	0.00107855	0.00156133
105	0.000754418	1.55989e-11	0.000275139	0.00059578	1.29903e-11	0.000501053	0.000675632	0.000628729	1.35761e-11	0.000603753	0.000638152	0.000634359	0.000408806	1.54577e-11	1.52797e-11	1.48243e-11	0.000416087	1.59472e-11	0.00033473	0.000382544	0.00047376	0.00036236	0.000349332	0.00209083	0.00286642	0.00199139	0.00286109	0.00279536	0.00256467	0.00301025	1.91704e-11	2.08195e-11	0.000404161	0.00031899	2.40673e-11	0.000371228	2.1991e-11	0.000385688	0.000217063	2.94113e-11	2.30248e-11	2.26985e-11	2.23606e-11	2.38566e-11	2.70655e-11	2.3178e-11	2.20235e-11	2.34532e-11	2.25069e-11
107	1.60674e-11	1.55989e-11	1.27585e-11	1.28781e-11	1.29903e-11	1.28242e-11	1.3424e-11	1.34796e-11	1.35761e-11	1.37118e-11	1.41696e-11	1.45632e-11	1.46553e-11	1.54577e-11	1.52797e-11	1.48243e-11	1.50979e-11	1.59472e-11	1.60726e-11	1.56208e-11	1.62255e-11	1.54267e-11	1.4575e-11	1.75903e-11	3.73034e-11	1.8114e-11	1.73242e-11	1.76821e-11	2.19147e-11	1.79405e-11	1.91704e-11	2.08195e-11	2.35644e-11	1.91665e-11	1.92606e-05	2.09862e-11	2.1991e-11	1.84285e-11	3.80319e-11	2.94113e-11	2.30248e-11	1.36191e-09	0.000116161	2.38566e-11	2.70655e-11	9.6327e-05	2.20235e-11	2.34532e-11	2.25069e-11
108	0.519641	0.390027	0.521596	0.540953	0.444207	0.711819	0.499832	0.633895	0.78028	0.62322	0.683376	0.499268	0.355628	0.327063	0.3618	0.26747	0.545135	0.363179	0.514552	0.481712	0.314593	0.472407	0.493257	0.323634	0.369336	0.452007	0.497711	0.365063	0.253855	0.30704	0.290287	0.239808	0.591791	0.59828	0.321899	0.504591	0.602761	0.455965	0.818541	0.345104	0.468455	0.201559	0.294492	0.240043	0.409518	0.447741	0.275504	0.352566	0.63837
109	0.00159447	0.00175196	0.0020491	0.00201694	0.00209657	0.002044	0.00197522	0.00234016	0.00239431	0.00214341	0.00212741	0.00170035	0.00165131	0.00167307	0.00148291	0.00164236	1.50979e-11	0.00115468	0.00135699	0.0013521	0.00137023	0.00141066	0.00169674	0.00262044	0.00754566	0.00363625	0.00305879	0.00278125	0.00356845	0.00304956	1.91704e-11	2.08195e-11	0.00312026	0.00277347	0.00259257	0.00270126	0.00251361	0.0021128	0.00253453	0.00154467	0.00180487	0.00106865	0.00164529	0.0023785	0.00235765	0.00247756	0.00156096	0.00153578	0.00201652
112	1.60674e-11	1.55989e-11	1.27585e-11	0.00016413	1.29903e-11	1.28242e-11	1.3424e-11	1.34796e-11	1.35761e-11	1.37118e-11	8.83238e-06	1.45632e-11	1.46553e-11	1.54577e-11	1.52797e-11	1.48243e-11	1.50979e-11	1.59472e-11	1.60726e-11	1.56208e-11	1.62255e-11	1.54267e-11	7.86194e-06	0.000748225	0.00153671	1.8114e-11	1.73242e-11	1.76821e-11	2.19147e-11	0.000741786	0.000659342	2.08195e-11	2.35644e-11	5.48258e-05	2.40673e-11	2.09862e-11	2.1991e-11	1.84285e-11	1.9016e-11	2.94113e-11	2.30248e-11	2.26985e-11	2.23606e-11	2.38566e-11	2.70655e-11	2.3178e-11	2.20235e-11	2.34532e-11	2.25069e-11
113	0.000344568	0.00031301	0.00024771	0.000264166	1.29903e-11	0.000313185	0.000299295	0.000404318	0.000238083	0.000329566	0.000355104	0.000269935	0.000298113	0.000289593	0.00023045	0.000214954	0.000321223	0.000211294	0.000218408	0.000253991	0.000362234	0.00026119	0.000274563	0.000380365	0.000943289	0.000668577	0.000525171	0.00047683	0.00069594	0.000529826	1.91704e-11	2.08195e-11	2.35644e-11	1.91665e-11	2.40673e-11	2.09862e-11	2.1991e-11	1.84285e-11	1.9016e-11	3.67529e-05	2.30248e-11	2.26985e-11	2.23606e-11	2.38566e-11	2.70655e-11	2.3178e-11	2.20235e-11	2.34532e-11	2.25069e-11
114	0.0110869	0.0069933	0.00881488	0.00687163	0.00885987	0.0117111	0.0105416	0.0100852	0.010368	0.0110892	0.00915628	0.00755931	0.0106925	0.00800477	0.0085557	0.00661112	0.00523503	0.00652804	0.0055378	0.0051743	0.00596741	0.00983502	0.00842177	1.75903e-11	3.73034e-11	1.8114e-11	1.73242e-11	1.76821e-11	0.00060409	1.79405e-11	0.00394207	0.00746677	0.00769113	0.00623397	0.00658355	0.00746046	0.00558558	0.00512598	0.00916578	0.00545726	0.00445655	0.00237275	0.004362	0.00487723	0.00641034	0.00573095	0.0055242	0.00356644	0.00674641
115	0.0142654	0.0139081	0.0120391	0.0125237	0.0139544	0.0145894	0.0144692	0.0142995	0.0127379	0.0124442	0.0125726	0.0114803	0.0112267	0.0114781	0.0109238	0.0104504	0.0108065	0.0105951	0.0107427	0.0100787	0.0109718	0.0102663	0.0121284	0.0179283	0.0372677	0.0204373	0.0191147	0.020837	0.0211877	0.0214176	0.000604206	0.00676037	0.00815953	0.00684146	0.00627395	0.00679551	0.00654243	0.00596586	0.00595931	0.00236623	0.00267459	0.00342931	0.00399414	0.0046079	0.00520366	0.00494943	0.00402188	0.00267434	0.00368801
116	0.00031662	0.00033524	0.000321116	0.000306497	0.00028648	0.000302698	0.000304304	0.000373945	0.000285347	0.000348793	0.000299871	0.00030018	0.000330956	0.000300196	0.000302993	0.000248684	1.50979e-11	0.000244074	0.000238244	0.000231066	0.000268057	0.000252735	0.000281732	1.75903e-11	3.73034e-11	2.92925e-05	7.37126e-05	1.76821e-11	2.19147e-11	1.79405e-11	1.91704e-11	2.08195e-11	2.35644e-11	1.91665e-11	2.40673e-11	3.67548e-05	9.4017e-05	7.42884e-05	4.77886e-05	2.94113e-11	2.30248e-11	2.26985e-11	2.23606e-11	2.38566e-11	2.70655e-11	2.3178e-11	2.20235e-11	2.34532e-11	2.25069e-11
117	1.60674e-11	1.55989e-11	1.27585e-11	1.28781e-11	1.29903e-11	1.28242e-11	1.3424e-11	1.34796e-11	1.35761e-11	1.37118e-11	1.41696e-11	1.45632e-11	1.46553e-11	1.54577e-11	1.52797e-11	1.48243e-11	1.50979e-11	1.59472e-11	1.60726e-11	1.56208e-11	1.62255e-11	1.54267e-11	1.4575e-11	1.75903e-11	0.00115219	0.00104491	1.73242e-11	1.76821e-11	0.000220647	1.79405e-11	1.91704e-11	0.00059959	2.35644e-11	1.91665e-11	2.40673e-11	0.000776878	0.000538929	0.000422953	0.000624016	2.94113e-11	2.30248e-11	2.26985e-11	2.23606e-11	2.38566e-11	2.70655e-11	2.3178e-11	2.20235e-11	2.34532e-11	0.000545058
118	1.60674e-11	1.55989e-11	1.27585e-11	1.28781e-11	1.29903e-11	1.28242e-11	1.3424e-11	0.0031749	1.35761e-11	1.37118e-11	1.41696e-11	1.45632e-11	0.0179203	1.54577e-11	1.52797e-11	0.000285596	0.000360424	0.000426841	0.000422045	0.000374691	0.000420993	0.00218405	0.00116226	1.75903e-11	3.73034e-11	1.8114e-11	1.73242e-11	1.76821e-11	2.19147e-11	0.000676503	0.00611477	0.00166887	0.00285758	0.00219695	0.00262119	0.00149541	0.00230634	0.00184645	0.00193666	0.00203856	0.00189059	0.0111958	0.0020249	0.00207882	0.00210394	0.00233972	0.00172329	0.000900185	0.00201544
119	0.0035159	0.00320836	0.00271384	0.00287302	0.0029655	0.00302475	0.00317317	0.00119498	0.00253569	0.00114446	0.0030047	0.00263449	0.000989107	0.00261613	0.0024461	0.00233301	0.00251456	0.00220409	0.00267079	0.00245256	0.00255077	0.00226087	0.00250122	0.00407456	0.0097667	0.00491887	0.00517176	0.00623396	0.00571587	0.00589291	0.0410865	0.0269238	0.0373583	0.0331839	0.0238626	0.03577	0.0309179	0.0345453	0.0295101	0.00278952	0.00412343	0.00507532	0.00592763	0.00763864	0.00875888	0.00868771	0.0093092	0.0040644	0.0056369
120	0.0442987	0.0444603	0.039838	0.0436396	0.0441979	0.0446574	0.0482212	0.0465132	0.0420324	0.0428927	0.0427447	0.0391437	0.0389239	0.0376452	0.0360443	0.0369559	0.0358251	0.0298252	0.0333982	0.0329473	0.0334603	0.0359849	0.0397114	0.0761318	0.154619	0.0890804	0.0750025	0.0807577	0.0846234	0.075675	0.0562836	0.0556792	0.0613896	0.0582518	0.044794	0.0597245	0.0456531	0.0475584	0.0504687	0.0217485	0.0258852	0.0270004	0.024348	0.0289181	0.0326817	0.0325921	0.0284814	0.0266887	0.0341748
121	0.000214056	0.000234959	0.000153886	0.000193047	0.000194213	0.000258756	0.000215752	1.34796e-11	1.35761e-11	1.37118e-11	1.41696e-11	1.45632e-11	0.000175333	0.00017574	1.52797e-11	1.48243e-11	0.000181092	1.59472e-11	1.60726e-11	1.56208e-11	1.62255e-11	1.54267e-11	9.07651e-05	0.0005245	0.00101381	0.000503524	0.000510567	0.000530883	0.000579498	0.000484452	0.000485292	0.000439587	0.000506292	0.000535105	0.000500557	0.000555303	0.000684945	0.000372678	0.000512507	0.000532952	0.000555792	0.000465428	0.0004279	0.000510196	0.000505562	0.000524757	0.000458256	2.34532e-11	0.000577647
123	0.000307056	0.00031247	0.000149473	0.00018071	0.000200275	0.000174398	1.3424e-11	1.34796e-11	1.35761e-11	1.37118e-11	0.00125425	0.000729336	0.00063529	0.000700555	0.000447091	0.000589029	0.000537942	0.000338006	0.000221127	0.000449533	0.00041756	0.000342074	0.000363008	0.00021298	0.00102086	6.30778e-05	0.000493171	0.000166484	6.20591e-05	0.000450599	1.91704e-11	2.08195e-11	0.000224953	1.91665e-11	2.40673e-11	0.00020651	2.1991e-11	5.64747e-05	0.000203479	2.94113e-11	2.30248e-11	2.26985e-11	2.23606e-11	2.38566e-11	2.70655e-11	2.3178e-11	2.20235e-11	2.34532e-11	2.25069e-11
124	0.0120047	0.0133498	0.0104742	0.00884938	0.014263	0.0124741	0.00784821	0.00972437	0.0109335	0.010218	0.0137282	0.00661524	0.00858595	0.00746324	0.00600823	0.0117517	0.0147798	0.00598154	0.00386161	0.0131067	0.0054419	0.00910031	0.0098438	0.00437452	0.0112308	0.00137193	0.0138015	0.00244899	0.00133849	1.79405e-11	0.0135134	0.00975169	0.0196466	0.00897943	0.0214926	0.0144649	0.0114959	0.0135886	0.0126811	0.112587	0.10053	0.0845684	0.0618003	0.0381423	0.0288172	0.0582889	0.0331125	0.228166	0.129062
125	0.0120789	0.0114523	0.00999369	0.0094192	0.0106137	0.0107031	0.0107176	0.00955232	0.00701278	0.0102487	0.0102937	0.0111756	0.0106217	0.00769247	0.00754915	0.0101173	0.00728819	0.00832597	0.00904139	0.00888005	0.00915014	0.00936119	0.00960406	0.0048574	0.00811311	0.00538187	0.0056338	0.00441117	0.00632101	0.00938617	0.00592488	0.0070669	0.00670022	0.00890478	0.00537233	0.00791421	0.00791482	0.00386184	0.00598524	0.00763799	0.00535897	0.00254585	0.00382321	0.00499242	0.00588545	0.00572676	0.0034552	0.00242768	0.00494417
127	0.0352745	0.0218272	0.0363372	0.0212631	0.0380403	0.0411856	0.0545096	0.0616075	0.035249	0.0528262	0.0319665	0.0370412	0.0641959	0.0289154	0.0233756	0.03335	0.0106576	0.0268783	0.0142982	0.0176605	0.0267978	0.0542758	0.0348879	0.103713	0.117655	0.0501095	0.0909501	0.0327017	0.0550196	0.137303	0.0657613	0.0972647	0.0379366	0.0374536	0.0308413	0.0622135	0.0375744	0.0319476	0.0363765	0.0703791	0.0251209	0.0290539	0.0450695	0.0481804	0.144433	0.044563	0.101753	0.0388505	0.0312958
128	0.0017228	0.00140049	0.00107281	0.00115207	0.00120081	0.00122556	0.00143619	0.00129842	0.00106873	0.00110169	0.000879732	0.00103756	0.000780687	0.000849502	0.000799985	0.000781719	0.000792372	0.000767683	0.000858946	0.000672522	0.000872776	0.000813765	0.00102667	0.00103083	0.00261211	0.00120201	0.00116174	0.00112375	0.00132299	0.00143222	0.00121212	0.00126946	0.00154424	0.00114723	0.00112856	0.00125426	0.00102062	0.00092123	0.00144354	0.00186559	0.00167635	0.00104402	0.00101256	0.00121219	0.00108289	0.00128233	0.00116968	0.00205452	0.00198268
129	0.000644976	0.000562675	0.000594378	0.00060236	0.000619054	0.00061291	0.00078268	0.000613275	0.000565822	0.000674612	0.000400765	0.000523369	0.00048736	0.000466302	0.000473631	0.000596342	0.000397689	0.000364446	0.00042538	0.000418665	0.000389794	0.000526759	0.000533784	0.000653573	0.00119489	0.000807892	0.000677422	0.000642797	0.000743766	0.000748451	0.000242859	0.000243017	0.000221958	0.000179089	0.000187777	0.000212949	0.000177849	0.000194926	0.000220383	0.000193051	0.000144352	0.000224814	0.000167337	0.000312445	0.000209111	0.000387066	2.20235e-11	0.000262185	0.000200233
130	0.00135019	0.00127103	0.00117597	0.00113523	0.0011886	0.00118541	0.00127192	0.00127778	0.00120868	0.00114304	0.00110479	0.00107831	0.00104771	0.000991494	0.000999895	0.00103736	0.000933259	0.00086714	0.000871868	0.000947985	0.000874168	0.000938919	0.0010864	1.75903e-11	3.73034e-11	1.8114e-11	1.73242e-11	1.76821e-11	2.19147e-11	1.79405e-11	1.91704e-11	2.08195e-11	2.35644e-11	1.91665e-11	2.40673e-11	1.69984e-06	2.1991e-11	1.84285e-11	1.9016e-11	2.0882e-09	2.30248e-11	2.26985e-11	2.23606e-11	2.38566e-11	2.70655e-11	2.3178e-11	2.20235e-11	2.34532e-11	2.25069e-11
132	0.000672841	0.000596428	0.000688714	0.000589351	0.000557323	1.28242e-11	0.000676234	0.00063909	0.000525228	0.000615666	0.000477306	0.000609542	0.000544491	0.00046476	0.000481927	0.000491527	0.000393377	0.000406009	0.000400483	0.000484835	0.000500916	0.000419646	0.000510713	1.75903e-11	0.000956482	0.000755007	0.00053975	0.000564963	0.000674736	0.000904931	0.000377557	2.08195e-11	2.35644e-11	1.91665e-11	2.40673e-11	2.09862e-11	2.1991e-11	1.84285e-11	1.9016e-11	2.94113e-11	2.30248e-11	2.26985e-11	2.23606e-11	2.38566e-11	2.70655e-11	2.3178e-11	2.20235e-11	2.34532e-11	2.25069e-11
133	0.252301	0.251412	0.270242	0.261621	0.269934	0.26625	0.275511	0.274559	0.277744	0.255678	0.200796	0.193081	0.205235	0.198495	0.187268	0.194003	0.193037	0.166694	0.157804	0.16189	0.157967	0.166227	0.219898	0.0296336	0.0649695	0.0340181	0.0298816	0.0297971	0.0324405	0.0334515	0.025125	0.0264288	0.0257358	0.025234	0.0237265	0.0238303	0.0210538	0.0196221	0.0212944	0.0229778	0.0209557	0.0189859	0.019951	0.0219596	0.0250717	0.025659	0.020934	0.024643	0.0262789
134	1.60674e-11	1.55989e-11	0.00871313	1.28781e-11	1.29903e-11	0.00897708	0.00891238	1.34796e-11	1.35761e-11	0.0114744	0.00801894	0.00870013	0.0354964	0.00898569	0.00817268	0.0081575	0.00653178	1.59472e-11	1.60726e-11	0.00487663	0.00734786	0.00916484	0.00652407	0.0060108	0.00770783	0.00340038	0.00606583	1.76821e-11	0.00406236	0.00312213	0.00189064	0.0043017	0.00278866	0.00239172	0.00228426	0.00307009	0.00224626	0.00575147	0.00296934	0.00259085	0.00216384	0.0127735	0.00279886	0.00221016	0.00387185	0.00267335	0.0029839	0.00193326	0.0022968
137	0.00065487	0.000375146	0.000338198	0.000281643	0.000268131	0.000230213	0.000436207	0.000233467	0.000298113	0.000340671	0.000231567	0.000245427	0.000239145	1.54577e-11	0.000263645	0.000294204	0.000291511	0.000242401	0.000248704	0.000216623	0.000233425	1.54267e-11	0.00027106	0.000887185	0.00257564	0.000995098	0.00105436	1.12594e-05	0.00136738	0.00127073	0.00134088	0.00204242	0.00310974	0.00178075	0.00231202	0.00176983	0.00235127	0.00167834	0.00211366	0.00198177	0.00163022	0.00118101	0.00124417	0.00115932	0.00174606	0.00115934	0.00105269	0.00149407	0.00133859
138	0.0234549	0.0230933	0.0211899	0.0213684	0.0209682	0.0203491	0.0205279	0.0212139	0.0197383	0.0197669	0.018833	0.0181094	0.0184745	0.017605	0.0164738	0.0157982	0.0154701	0.0144132	0.0142542	0.0130065	0.0141705	0.0142122	0.0182951	0.0199445	0.0421466	0.0214918	0.0205928	0.0217032	0.0222253	0.0217272	0.00302535	0.00833652	0.00920201	0.00858008	0.0072977	0.00818037	0.00681225	0.00853623	0.0077523	0.00759214	0.00654515	2.26985e-11	0.00596617	0.00659894	0.00735302	0.00748332	0.00592545	0.00638616	0.00707154
139	0.251754	0.252344	0.236806	0.262678	0.289463	0.272443	0.314003	0.245287	0.229835	0.264891	0.180524	0.221075	0.254604	0.280094	0.259168	0.209248	0.211034	0.240734	0.249392	0.225985	0.244068	0.264457	0.248177	0.214457	0.443357	0.193396	0.226872	0.219238	0.234563	0.227447	0.321355	0.159698	0.222437	0.197634	0.252911	0.121889	0.184909	0.163528	0.173798	0.282625	0.215087	0.201674	0.266238	0.26634	0.275746	0.243642	0.242911	0.107804	0.202964
140	0.0175645	0.0292695	1.27585e-11	1.28781e-11	0.0287601	1.28242e-11	1.3424e-11	0.0314003	0.0292978	1.37118e-11	1.41696e-11	1.45632e-11	1.46553e-11	0.015545	1.52797e-11	0.0256149	0.0244919	1.59472e-11	0.0237364	1.56208e-11	1.62255e-11	0.0247523	0.0113833	1.75903e-11	3.73034e-11	1.8114e-11	1.73242e-11	1.76821e-11	2.19147e-11	1.79405e-11	1.91704e-11	2.08195e-11	2.35644e-11	1.91665e-11	2.40673e-11	2.09862e-11	2.1991e-11	1.84285e-11	0.000599936	2.94113e-11	2.30248e-11	2.26985e-11	2.23606e-11	2.38566e-11	2.70655e-11	2.3178e-11	2.20235e-11	2.34532e-11	2.25069e-11
142	0.00159301	0.000991485	0.000927372	0.000989253	0.00179033	0.000719053	1.3424e-11	0.000815799	0.000933065	0.000682299	0.00105388	0.000608566	0.00099806	1.54577e-11	0.00142859	0.000514194	1.50979e-11	0.00117007	0.000851355	0.000499537	0.00128473	0.000690445	0.000842777	0.00112688	3.73034e-11	0.0021227	0.000651095	1.76821e-11	0.00126646	1.79405e-11	0.00108596	2.08195e-11	2.35644e-11	1.91665e-11	2.40673e-11	2.09862e-11	2.1991e-11	0.000777494	0.000941363	2.94113e-11	2.30248e-11	2.26985e-11	2.23606e-11	2.38566e-11	2.70655e-11	2.3178e-11	2.20235e-11	2.34532e-11	2.25069e-11
143	0.00201463	0.00209961	0.001776	0.00170692	0.00168467	0.00175654	0.00186391	0.00184623	0.00175319	0.00181319	0.00158489	0.0015571	0.00165414	0.00156202	0.00135475	0.00142002	0.00147656	0.00136779	0.00133597	0.00125749	0.00134252	0.00133882	0.00161668	0.00215316	0.00487575	0.0024499	0.00202756	0.00210375	0.00237918	0.00220321	0.00288243	0.00299349	0.00354661	0.00321667	0.00364095	0.00271989	0.00370803	0.00248264	0.00269306	0.00362644	0.00330501	0.00230232	0.00216007	0.00226588	0.00260839	0.00241885	0.001985	0.00205985	0.00217988
144	0.0115694	0.0109543	0.00826915	0.00984331	0.0100312	0.00979625	0.0131746	0.00946451	0.00761286	0.00972701	0.00575848	0.0077237	0.00847438	0.00879723	0.00787662	0.00664438	0.00653057	0.00699863	0.00645463	0.00597027	0.00715073	0.00792472	0.0084885	0.00846509	0.0175681	0.0084928	0.00919017	0.00868587	0.0103383	0.0105693	0.0251153	0.0103005	0.0152674	0.0122394	0.0147435	0.00747145	0.012388	0.00809839	0.00894625	0.0124856	0.00922568	0.00745752	0.00991705	0.0108918	0.0117071	0.0107461	0.00950882	0.00430109	0.00859954
145	0.00126547	0.00116851	0.000908724	0.0009616	0.000906736	0.000837654	0.00105524	0.000967075	0.000807592	0.000758392	0.00066609	0.000594772	0.000651857	0.000630793	1.52797e-11	0.000551798	0.000610174	1.59472e-11	1.60726e-11	1.56208e-11	1.62255e-11	1.54267e-11	0.000606476	0.000653658	0.00149844	0.000745598	0.000780718	0.000668595	0.000803329	1.79405e-11	1.91704e-11	2.08195e-11	2.35644e-11	1.91665e-11	2.40673e-11	2.09862e-11	2.1991e-11	1.84285e-11	1.9016e-11	2.94113e-11	0.000770823	2.26985e-11	2.23606e-11	2.38566e-11	2.70655e-11	2.3178e-11	2.20235e-11	2.34532e-11	2.25069e-11
146	1.60674e-11	1.55989e-11	0.000521923	0.000567883	1.29903e-11	1.28242e-11	1.3424e-11	1.34796e-11	1.35761e-11	1.37118e-11	0.000635228	1.45632e-11	0.000577746	1.54577e-11	1.52797e-11	1.48243e-11	1.50979e-11	1.59472e-11	1.60726e-11	0.00030035	0.000382398	1.54267e-11	0.000135706	1.75903e-11	3.73034e-11	1.8114e-11	1.73242e-11	1.76821e-11	8.00577e-05	1.79405e-11	1.91704e-11	2.08195e-11	2.35644e-11	1.91665e-11	2.40673e-11	2.09862e-11	2.1991e-11	1.84285e-11	1.9016e-11	2.94113e-11	2.30248e-11	2.26985e-11	2.23606e-11	2.38566e-11	2.70655e-11	2.3178e-11	2.20235e-11	2.34532e-11	2.25069e-11
147	0.000697967	0.000777084	0.00062366	0.000698902	0.000630324	0.000675168	0.000812676	1.34796e-11	0.000677743	0.000579504	0.000516722	0.000523566	0.000499291	0.000474971	0.000522548	0.000460776	0.000481921	0.000413826	0.000411111	0.000462753	0.000468469	0.000451582	0.000539117	1.75903e-11	3.73034e-11	1.8114e-11	1.73242e-11	1.76821e-11	2.19147e-11	0.000347583	1.91704e-11	2.08195e-11	2.35644e-11	1.91665e-11	2.40673e-11	2.09862e-11	2.1991e-11	1.84285e-11	1.9016e-11	2.94113e-11	2.30248e-11	2.26985e-11	2.23606e-11	2.38566e-11	2.70655e-11	2.3178e-11	2.20235e-11	2.34532e-11	2.25069e-11
148	1.60674e-11	1.55989e-11	1.27585e-11	1.28781e-11	0.000402746	0.000374665	1.3424e-11	1.34796e-11	0.000409464	1.37118e-11	1.41696e-11	0.000397696	0.000293812	1.54577e-11	0.00031283	0.000249583	0.00034936	0.000303737	1.60726e-11	0.000287612	1.62255e-11	0.000274461	0.00016618	0.00090749	0.00171232	0.000970157	0.00100045	0.000992736	0.000924623	0.00102928	5.51045e-05	0.000293572	0.000337044	0.000362989	0.000288399	0.000409278	0.000298885	0.00023959	1.9016e-11	2.94113e-11	2.30248e-11	2.26985e-11	2.23606e-11	2.38566e-11	2.70655e-11	2.3178e-11	2.20235e-11	2.34532e-11	2.25069e-11
150	0.000653572	0.00109961	0.00102098	0.00109267	0.00124376	0.00148635	0.000989023	0.00140714	0.0015152	0.00129502	0.00146495	0.00102025	0.000799308	0.000845129	0.000884236	0.000902564	0.00120584	0.000694137	0.000866775	0.00113307	0.00102495	0.00106027	0.00107749	0.00104808	0.00148244	0.00115817	0.00102019	0.00124831	0.000683385	0.00119666	4.49341e-06	0.00020963	0.000217098	0.000263222	0.000151126	2.09862e-11	0.000264154	0.000532813	0.000284486	0.000291764	0.000332396	0.000122819	0.000242115	0.000274556	0.000127893	0.000346841	2.20235e-11	0.000337302	0.000472658
151	0.00555422	0.00537037	0.00458972	0.0045818	0.00458218	0.00439861	0.00476399	0.00490222	0.00422682	0.00428032	0.00375839	0.00366723	0.00360919	0.00371725	0.00341456	0.00332219	0.00333657	0.00305302	0.00296904	0.00275906	0.0030694	0.00328953	0.00396435	0.00415615	0.00935232	0.00453013	0.00433401	0.0045559	0.00471528	0.00502043	0.00197155	0.00281657	0.00262524	0.00235913	0.0024539	0.00222334	0.00227114	0.00195919	0.00228153	0.00226349	0.00207217	0.00194204	0.0019261	0.00275683	0.00238392	0.00223493	0.00185969	0.0016003	0.00202396
153	0.00538864	0.00504752	0.00429871	0.00443149	0.00495828	0.0048379	0.00537448	0.00526356	0.00454695	0.00424095	0.00435057	0.00415731	0.00400261	0.00415844	0.00386142	0.00381615	0.00377303	0.00389036	0.00382552	0.00361761	0.0040804	0.00366618	0.00434491	0.00657563	0.0138503	0.00732824	0.00700951	0.00742451	0.00786771	0.00811382	0.000155731	0.0026484	0.00271133	0.00236146	0.00227235	0.00234309	0.00231333	0.00202313	0.00200856	0.000873837	0.000931627	0.00134502	0.00143556	0.00175797	0.00189759	0.00154842	0.00174661	0.000945463	0.00115866
154	0.00169084	0.00149679	1.27585e-11	0.00129618	0.00130016	0.00130544	0.00139529	0.0014892	0.00122284	0.00120613	0.00112644	0.00111264	1.46553e-11	0.00112317	0.00105103	1.48243e-11	1.50979e-11	1.59472e-11	1.60726e-11	0.000860122	1.62255e-11	1.54267e-11	0.000803467	1.75903e-11	0.00553736	0.00311411	1.73242e-11	0.003085	2.19147e-11	0.00323861	1.91704e-11	2.08195e-11	2.35644e-11	1.91665e-11	2.40673e-11	0.00083795	2.1991e-11	0.000323936	1.9016e-11	2.94113e-11	2.30248e-11	2.26985e-11	2.23606e-11	2.38566e-11	2.70655e-11	2.3178e-11	2.20235e-11	2.34532e-11	2.25069e-11
155	0.0529133	0.0471207	0.157258	0.0260424	0.063205	0.0348607	0.0799002	0.0820362	0.0265462	0.0385096	0.0560371	0.048792	0.514974	0.0768002	0.0969391	0.0556878	0.0223679	0.0317803	0.0268294	0.025555	0.0454706	0.0793211	0.0767703	0.357319	0.147094	0.0341865	0.191254	0.0753142	0.268994	0.706922	0.564567	0.581162	0.0335775	0.0454623	0.0550084	0.0393894	0.0284249	0.243711	0.0376347	0.104113	0.0316771	0.363642	0.259332	0.239596	0.279867	0.0652309	0.655396	0.336446	0.0224078
156	0.0165863	0.0108448	0.00824678	0.0100718	0.0070476	0.00897833	0.0119843	0.00794717	0.00886742	0.0131905	0.0102427	0.00731023	0.0121311	0.0104393	0.0107525	0.00572437	0.0055422	0.0191312	0.00956208	0.0065707	0.00551358	0.0152383	0.0100874	0.0174084	0.0390561	0.0155413	0.0127503	0.00780721	0.0102501	0.0375267	0.0180749	0.0197214	0.00742821	0.0123792	0.00487431	0.014381	0.00587453	0.0077117	0.0195624	0.0248147	0.00794707	0.00620597	0.00897376	0.00830127	0.0140979	0.00607796	0.0109478	0.00584347	0.0138352
157	0.000867611	0.000965568	0.000880882	0.00091125	0.000873842	0.000894354	0.000925743	0.000905912	0.000950161	0.000994451	1.41696e-11	0.000633826	0.000904086	0.000698217	0.000682193	0.000573921	0.000671213	0.000658809	0.000541898	0.000477445	0.00060476	1.54267e-11	0.000709825	0.000737808	0.00133325	0.000881417	0.000913891	0.000685334	0.000639808	0.000929238	1.91704e-11	0.00063928	0.000784679	1.91665e-11	2.40673e-11	2.09862e-11	2.1991e-11	1.84285e-11	1.9016e-11	0.000908079	2.30248e-11	2.26985e-11	2.23606e-11	2.38566e-11	2.70655e-11	2.3178e-11	2.20235e-11	2.34532e-11	2.25069e-11
158	1.60674e-11	1.55989e-11	1.27585e-11	1.28781e-11	1.29903e-11	1.28242e-11	1.3424e-11	1.34796e-11	1.35761e-11	1.37118e-11	1.41696e-11	1.45632e-11	1.46553e-11	1.54577e-11	1.52797e-11	1.48243e-11	1.50979e-11	1.59472e-11	1.60726e-11	1.56208e-11	1.62255e-11	1.54267e-11	1.4575e-11	1.75903e-11	3.73034e-11	1.8114e-11	1.73242e-11	1.76821e-11	2.19147e-11	1.79405e-11	0.000353689	2.08195e-11	2.35644e-11	1.91665e-11	2.40673e-11	2.09862e-11	2.1991e-11	1.84285e-11	1.9016e-11	0.00061583	0.000519007	2.26985e-11	0.000572861	0.000928406	0.000913321	0.000567491	0.00059765	0.000625239	0.000806393
159	0.00512734	0.00473603	0.00497723	0.00513787	0.00493814	0.00500621	0.00494158	0.00536052	0.00482547	0.00462273	0.00360433	0.00373413	0.00443672	0.00383849	0.00376568	0.00100117	0.000528272	0.000646317	0.000571457	0.00343433	0.000832693	0.00133934	0.00351846	0.00585413	0.00329581	0.000985511	0.00318593	0.00163947	0.00460644	0.0102112	1.91704e-11	0.00459638	0.00495809	0.000735139	0.00423538	0.00515868	0.00452782	0.00525415	0.00427656	2.94113e-11	0.000661164	0.000431723	2.23606e-11	2.38566e-11	2.70655e-11	2.3178e-11	2.20235e-11	2.34532e-11	0.000507957
160	0.000509627	0.000785726	0.00065044	0.000603023	0.00062412	0.000628672	0.000760183	0.000717236	0.000611134	0.00060553	0.000603083	0.000588377	0.000509849	0.000508957	0.000532256	0.000508604	0.00052341	0.000544488	0.000533467	0.000557542	0.000640549	0.000612702	0.000598135	1.75903e-11	3.73034e-11	0.000580997	1.73242e-11	1.76821e-11	0.000205248	1.79405e-11	1.91704e-11	2.08195e-11	2.35644e-11	1.91665e-11	2.40673e-11	2.09862e-11	2.1991e-11	1.84285e-11	1.9016e-11	2.94113e-11	2.30248e-11	2.26985e-11	2.23606e-11	2.38566e-11	2.70655e-11	2.3178e-11	2.20235e-11	2.34532e-11	2.25069e-11
161	0.0110157	0.00739189	0.00911409	0.00868308	0.00461383	0.00469462	0.00701065	0.0088424	0.010729	0.00464131	0.00593973	0.00543752	0.00569716	0.00443227	0.0047843	0.00575943	0.00515587	0.00664362	0.00450881	0.00946232	0.00537566	0.00694766	0.0066764	0.0126739	0.0344849	0.0227444	0.0161555	0.0198079	0.0170683	0.0133137	0.00613047	0.0153974	0.00948898	0.0101848	0.0160333	0.0188536	0.0142411	0.0162159	0.0238269	0.0160433	0.0204456	0.0135961	0.0114525	0.0216932	0.018942	0.0278291	0.0305702	0.0176215	0.0344697
162	0.00438985	0.0050971	0.00512156	0.0047332	0.00460329	0.00453734	0.0041917	0.00467905	0.00452549	0.00452644	0.00438574	0.00391123	0.00479778	0.00435232	0.00405053	0.00379423	0.00380918	0.0034214	0.00332896	0.00324994	0.00354257	0.00354358	0.00420875	0.00883463	0.0145545	0.00780633	0.00804008	0.00981166	0.00866588	0.00952891	6.06255e-05	0.00090223	0.000961632	0.000887376	0.000725723	0.000944341	0.000926775	0.00142771	0.00084049	0.000790694	0.000936244	0.000905838	0.0011067	0.00117873	0.00126698	0.00104625	0.000811642	0.000972352	0.00109431
164	0.00283767	0.00264037	0.00247766	0.00268904	0.00261403	0.00259378	0.00292075	0.00297492	0.00253393	0.00239566	0.00232394	0.00274855	0.00269081	0.00241049	0.00244201	0.00201993	0.0022625	0.00262005	0.0024891	0.00210246	0.00247274	0.00254965	0.00253682	0.0044143	0.00709493	0.00485516	0.00450421	0.00497202	0.00563103	0.00545416	1.91704e-11	0.000998601	0.00102592	0.00110291	0.000758108	0.00111486	0.000988171	0.00108922	0.000915686	2.94113e-11	2.30248e-11	2.26985e-11	2.23606e-11	2.38566e-11	0.000463594	0.000329563	2.20235e-11	2.34532e-11	2.25069e-11
165	0.0234375	0.0164394	0.0358469	0.0288244	0.0288243	0.0250416	0.0352263	0.042265	0.0257014	0.0367896	0.0224439	0.0510764	0.053024	0.0260961	0.017761	0.0210872	0.013699	0.0287645	0.0157327	0.0187039	0.0225394	0.0420644	0.0286995	0.0498752	0.0272128	0.0250814	0.0398417	0.0143685	0.0182752	0.0454339	0.0177316	0.0310358	0.0219654	0.0248119	0.015602	0.0221249	0.018429	0.0136857	0.0236897	0.0403032	0.0137194	0.0128165	0.015145	0.0314772	0.0509405	0.0212521	0.0513074	0.0142817	0.0174794
166	0.0027253	0.00198308	0.00207076	0.0021269	0.00208924	0.00195861	0.00235172	0.00231182	0.00186601	0.00199151	0.00159287	0.00213116	0.00202293	0.00158189	0.00125229	0.00140012	0.00123127	0.00146948	0.00117812	0.00100739	0.00122821	0.00143737	0.00177309	0.00384911	0.00659638	0.00346257	0.00330643	0.00274669	0.00272532	0.00412253	0.000127221	0.00203464	0.00193788	0.0018046	0.00154776	0.00189107	0.00169645	0.000938394	0.00167346	2.94113e-11	0.00158524	0.000935837	0.00116071	0.00135495	2.70655e-11	0.00118326	2.20235e-11	0.00110827	0.00111782
167	0.00046107	0.000451958	0.000359925	0.000483734	0.000437086	0.000683289	0.00228851	0.000705242	0.000552523	0.000507084	0.000651677	0.00238425	0.000854842	0.000604069	0.00064195	0.000617141	0.000525663	0.00206424	0.000831774	0.000799326	0.000882757	0.000694204	0.000840105	0.000499175	0.0104908	0.000857806	0.0014337	1.76821e-11	0.00168207	0.00157392	0.0111033	0.000956903	0.00175568	0.000441803	0.00075278	0.000996849	0.00084745	0.000705623	0.000207621	0.00152985	0.00155307	0.00133351	0.0011958	0.00119004	0.00165073	0.00139558	0.00174173	0.00291503	0.00132285
169	0.00162129	0.00103553	0.00120582	0.00108164	0.000998367	0.00144245	0.00145154	0.00131701	0.00159802	0.00173852	0.00137897	0.00117928	0.00157514	0.000835123	0.000939157	0.000881965	0.000632978	0.000906685	0.00077522	0.000652687	0.000755254	0.00149221	0.00115886	0.000618684	3.73034e-11	0.000755169	0.000631623	0.000401605	0.000643438	0.000729908	0.000737602	2.08195e-11	0.000783258	0.000933991	0.00103024	2.09862e-11	0.000893711	0.000777557	0.00133786	2.94113e-11	0.000848505	0.000562638	0.000725632	0.000714917	2.70655e-11	0.00095935	0.00144405	0.000492249	0.000948131
171	0.0140746	0.00960124	0.0103642	0.00933627	0.00932445	0.0142845	0.0142957	0.0123232	0.0150758	0.0171732	0.0150087	0.0132874	0.0157294	0.00968076	0.00942374	0.00779021	0.00738241	0.0103622	0.00846031	0.00761846	0.00873528	0.0164614	0.011627	0.00688011	0.0180902	0.00864829	0.00720655	0.00570602	0.00697054	0.0080361	0.00769422	0.0090024	0.008724	0.00915474	0.0105222	0.00923576	0.00937397	0.00898207	0.0129557	0.00630391	0.00658184	0.00500368	0.00659004	0.00490892	0.00928311	0.00816707	0.00982772	0.00551659	0.00970246
172	0.000593946	0.000577553	0.000531599	0.000525543	0.000544223	0.000588655	0.000520226	0.000531359	0.000506508	0.000470846	0.000441155	0.000382805	0.000495332	0.000414401	0.000374309	0.000435708	1.50979e-11	0.000321555	0.00035897	0.000367066	0.000436	1.54267e-11	0.00042808	0.00019131	0.000389618	0.000263421	0.000575938	0.000556278	0.000599983	0.000376857	0.00034772	0.000394217	0.000453242	0.000560636	0.000455292	0.000700191	0.000514966	0.000445352	0.000563942	2.94113e-11	0.000514962	0.000367995	0.000504178	0.000600979	2.70655e-11	2.3178e-11	2.20235e-11	0.000569782	0.000576932
173	0.000836624	0.000826728	0.000744691	0.000748842	0.000720531	0.000787346	0.000738757	0.000786156	0.000761358	0.000755685	0.00074635	0.000690919	0.000706349	0.000667135	0.000601337	0.000615848	0.000588109	0.000566804	0.000626374	0.000571228	0.000710524	0.000581007	0.000699032	0.00074956	0.00159124	0.000845694	0.000765685	0.000812806	0.000856164	0.000849576	0.000649735	0.00072888	0.00072651	0.000853563	0.000768087	0.000700247	0.000738751	0.000604383	0.000677885	0.000780391	0.000896942	0.000493256	0.000549976	0.00062992	0.000590121	0.000630882	0.00058002	0.000646521	0.000571604
174	0.00108841	0.00104258	0.0011603	0.00101079	0.0010408	0.00106397	0.00105874	0.00113991	0.000963054	0.00102348	0.000966488	0.00105891	0.00101755	0.000882136	0.000727841	0.000888666	0.000878265	0.000715453	0.000818459	0.000625829	0.000811107	0.000787701	0.000944111	0.000696167	0.00175788	0.000672432	0.000876907	0.000869286	0.00093382	0.000962221	1.91704e-11	7.13875e-05	4.98445e-05	8.30929e-05	6.26493e-05	2.09862e-11	2.81338e-05	4.62982e-05	1.9016e-11	2.79031e-05	9.38425e-05	4.24295e-05	2.23606e-11	2.38566e-11	2.70655e-11	2.3178e-11	8.32563e-06	2.34532e-11	2.25069e-11
175	0.00801193	0.0090313	0.00783205	0.00824187	0.00839895	0.00857893	0.00786793	0.00837879	0.00874551	0.00800407	0.00785635	0.00665264	0.00731976	0.00706848	0.00662275	0.00691215	0.00697427	0.00601901	0.0063965	0.00624884	0.00681646	0.00712508	0.00750471	0.00530702	0.0082777	0.00545239	0.00523371	0.00585866	0.00479568	0.00658679	0.00590184	0.00503599	0.00528854	0.00513297	0.00514638	0.00516205	0.00477555	0.0043412	0.00515239	0.00416268	0.00464864	0.00325755	0.00374648	0.00462496	0.0043021	0.00484959	0.00378992	0.00392616	0.00475268
176	0.000814412	0.000881458	0.00078476	0.000764022	0.000740415	0.000777514	0.000777563	0.000795736	0.000770526	0.000772184	0.000766593	0.000723767	0.000711064	0.000677708	0.000620466	0.000627157	0.000645952	0.000581033	0.000642241	0.000583988	0.000644959	0.000634018	0.000715343	0.000691212	0.00154099	0.000810075	0.000686046	0.000748844	0.000780883	0.000796075	0.000617758	0.000693352	0.000783858	0.000782435	0.000737594	2.09862e-11	0.00067561	0.000567308	0.000685376	2.94113e-11	2.30248e-11	2.26985e-11	2.23606e-11	0.000557618	0.000553405	2.3178e-11	2.20235e-11	2.34532e-11	2.25069e-11
177	0.000392813	1.55989e-11	0.00165394	0.00161997	1.29903e-11	1.28242e-11	0.0017714	0.00185204	0.00160254	0.00162321	1.41696e-11	0.00137966	0.00155142	1.54577e-11	1.52797e-11	1.48243e-11	1.50979e-11	1.59472e-11	1.60726e-11	1.56208e-11	1.62255e-11	1.54267e-11	0.000611228	1.75903e-11	0.00476071	1.8114e-11	1.73242e-11	0.00244589	0.00219851	0.00248622	0.00128462	0.00120557	0.0015897	0.00123169	0.00127587	0.00122225	0.00120569	0.00122951	0.00136958	0.000992432	0.00134988	0.001057	0.00110218	0.00135104	0.00114074	0.00132203	0.000994675	0.00109971	0.00125727
179	1.60674e-11	1.55989e-11	1.27585e-11	1.28781e-11	1.29903e-11	1.28242e-11	1.3424e-11	1.34796e-11	1.35761e-11	1.37118e-11	1.41696e-11	1.45632e-11	1.46553e-11	1.54577e-11	1.52797e-11	1.48243e-11	1.50979e-11	1.59472e-11	1.60726e-11	1.56208e-11	1.62255e-11	1.54267e-11	1.4575e-11	0.00115267	0.003689	0.00186241	0.00170268	0.00174834	0.00224645	0.00162305	1.91704e-11	0.00129952	0.00143336	0.00110948	0.00124172	0.0010555	0.0012119	0.00128563	0.00170847	0.00202966	0.00111891	0.00138157	0.00102778	2.38566e-11	0.00104113	0.000949403	0.00110112	2.34532e-11	0.00102826
180	0.00302293	0.00268282	0.00251637	0.00273226	0.0027387	0.00268156	0.00317523	0.00310351	0.00270693	0.00246572	0.0024552	0.00270481	0.00244184	0.00260193	0.00266117	0.00216002	0.00253447	0.00263735	0.00291246	0.00238527	0.0027908	0.00250461	0.00266436	0.00483097	0.00843894	0.00635333	0.00595639	0.00696363	0.00831218	0.00718049	1.91704e-11	0.000985096	0.00117121	0.00120409	0.00083209	0.00117324	0.00107203	0.00110566	0.000974878	2.94113e-11	2.30248e-11	2.26985e-11	2.23606e-11	2.38566e-11	2.70655e-11	2.3178e-11	0.000318829	2.34532e-11	2.25069e-11
181	0.00341901	0.00307027	0.00191584	0.00187634	0.00194915	0.00262398	0.00216887	0.00243207	0.00247531	0.00190664	0.00306168	0.00173267	0.00178215	0.00179358	0.00190636	0.00194243	0.0020275	0.00137759	0.00153568	0.00240051	0.00185763	0.00201083	0.00214846	0.00250837	0.0234683	0.00183459	0.00688092	0.00185301	0.00216793	0.00627447	0.00576877	0.00489086	0.00598209	0.00265782	0.00303308	0.00252885	0.00162428	0.00140249	0.00236189	0.00155043	0.00824314	0.00191785	0.00208973	0.00378998	0.00184889	0.00390408	0.00140466	0.00344774	0.00455835
182	0.00570168	0.00652833	0.00676275	0.00722032	0.00735099	0.0092539	0.0069131	0.0092081	0.00948189	0.00841232	0.00854076	0.00646968	0.00512131	0.00489346	0.00548408	0.00494159	0.00774361	0.00481392	0.00641655	0.00609207	0.00722202	0.00680858	0.00688095	0.00844078	0.0163034	0.00944957	0.00908223	0.0102376	0.00855493	0.0112284	1.91704e-11	0.00227444	0.00313295	0.00257811	0.00213403	0.00320378	0.00287556	0.00159153	0.00262032	0.00220076	0.00172725	0.00091207	0.00174455	0.00111354	0.00097628	0.00126634	0.00109389	0.00136098	0.0019069
183	0.00793164	0.00752167	0.00809913	0.00734276	0.00807779	0.00962102	0.00847099	0.00990762	0.0104413	0.00929485	0.00824291	0.00745754	0.00696546	0.00714405	0.0070025	0.00569029	0.00789325	0.0062544	0.00715467	0.00673824	0.00886925	0.00772874	0.00790228	0.00128015	0.0039663	0.00346436	0.00237111	0.00250499	0.00155097	0.00199667	1.91704e-11	0.00653623	0.00762042	0.00631937	0.0060517	0.00510799	0.00666044	0.00337798	0.00513358	0.00443595	0.00189441	0.00164255	0.00241256	0.00184337	0.00212431	0.00135188	0.00291727	0.00116489	0.00173246
184	0.000819609	0.000761134	0.000716434	0.000709931	0.000712614	0.000724274	0.000703788	0.000769166	0.000680222	0.000640484	0.000670006	0.000601906	0.000593449	0.00060436	0.000594484	0.000572945	0.000632825	0.000547879	0.000548746	0.000486362	0.000530546	0.000530883	0.000643275	0.000747401	0.00156277	0.000758347	0.000766352	0.000869457	0.000815383	0.00088004	1.91704e-11	0.000330669	0.000290111	0.000268121	2.40673e-11	2.09862e-11	2.1991e-11	1.84285e-11	1.9016e-11	2.94113e-11	2.30248e-11	2.26985e-11	2.23606e-11	0.000211147	0.000282909	0.000284865	2.20235e-11	2.34532e-11	2.25069e-11
185	0.0276708	0.0307161	0.0311372	0.0337692	0.0339082	0.0400157	0.0315699	0.0397732	0.0402334	0.0368042	0.0374858	0.0294112	0.0259085	0.0243736	0.0256289	0.0235128	0.0322864	0.023032	0.0272817	0.0267554	0.0306797	0.0300457	0.031	0.0268002	0.0417858	0.0257049	0.0269701	0.0304447	0.0231936	0.0343987	0.000166773	0.00769627	0.0095888	0.00919847	0.00657749	0.0114091	0.0100163	0.00556797	0.00940732	0.00678032	0.00686176	0.00293375	0.00753128	0.00546012	0.00550818	0.00665204	0.00501405	0.00703962	0.00895429
186	1.60674e-11	1.55989e-11	1.27585e-11	1.28781e-11	1.29903e-11	1.28242e-11	1.3424e-11	1.34796e-11	1.35761e-11	1.37118e-11	1.41696e-11	1.45632e-11	1.46553e-11	1.54577e-11	1.52797e-11	1.48243e-11	1.50979e-11	1.59472e-11	1.60726e-11	1.56208e-11	1.62255e-11	1.54267e-11	1.4575e-11	1.75903e-11	3.73034e-11	1.8114e-11	1.73242e-11	0.00042262	2.19147e-11	1.79405e-11	1.91704e-11	2.08195e-11	2.35644e-11	1.91665e-11	2.40673e-11	2.09862e-11	2.1991e-11	1.84285e-11	1.9016e-11	2.94113e-11	2.30248e-11	2.26985e-11	2.23606e-11	2.38566e-11	2.70655e-11	2.3178e-11	2.20235e-11	2.34532e-11	2.25069e-11
187	0.000714393	0.000718304	0.000608571	0.000656943	0.00073476	0.000701025	0.000673297	0.000633591	0.000627645	0.000642497	0.000491658	0.000573833	0.000546958	0.000635042	0.000607466	0.000532433	0.000608839	0.000516696	0.000561132	0.00053784	0.000630454	0.000558771	0.000614189	0.000255384	3.73034e-11	1.8114e-11	0.000271138	1.76821e-11	2.19147e-11	1.79405e-11	1.91704e-11	2.08195e-11	0.000142766	1.91665e-11	0.000129903	2.84715e-05	2.1991e-11	1.84285e-11	1.9016e-11	2.94113e-11	2.30248e-11	2.26985e-11	2.23606e-11	2.38566e-11	2.70655e-11	2.3178e-11	2.20235e-11	2.34532e-11	2.25069e-11
188	0.00217707	0.00257827	0.002695	0.00293183	0.00298284	0.00363239	0.00273828	0.00371981	0.00373665	0.00345411	0.00344657	0.00267721	0.00210579	0.00202145	0.00218067	0.00202711	0.00302278	0.00192773	0.00239538	0.00228825	0.00270421	0.00260466	0.00272946	0.00267665	0.0048059	0.00261751	0.00281407	0.0030076	2.19147e-11	0.00361345	1.91704e-11	2.08195e-11	0.000981482	0.000872525	0.000709045	2.09862e-11	0.00113765	0.000490455	0.00104698	0.000806637	2.30248e-11	2.26985e-11	0.000709224	2.38566e-11	2.70655e-11	0.000623956	2.20235e-11	2.34532e-11	0.000855338
190	1.60674e-11	1.55989e-11	1.27585e-11	1.28781e-11	1.29903e-11	1.28242e-11	1.3424e-11	0.000236892	0.000363712	1.37118e-11	1.41696e-11	0.0011235	1.46553e-11	1.54577e-11	1.52797e-11	1.48243e-11	1.50979e-11	1.59472e-11	1.60726e-11	1.56208e-11	1.62255e-11	1.54267e-11	7.83686e-05	1.75903e-11	3.73034e-11	1.8114e-11	1.73242e-11	1.76821e-11	2.19147e-11	1.79405e-11	1.91704e-11	2.08195e-11	0.00373788	1.91665e-11	2.40673e-11	2.09862e-11	2.1991e-11	1.84285e-11	1.9016e-11	2.94113e-11	2.30248e-11	2.26985e-11	2.23606e-11	2.38566e-11	2.70655e-11	2.3178e-11	2.20235e-11	2.34532e-11	2.25069e-11
191	0.0187924	0.0199287	0.0211067	0.0221209	0.0225753	0.0277571	0.0221209	0.0281696	0.0290175	0.0261839	0.0257108	0.0207128	0.0176348	0.0162827	0.0173344	0.0153237	0.0226897	0.0159564	0.0192506	0.0184818	0.0219863	0.0213745	0.0213869	0.0213349	0.0357237	0.0217223	0.0224179	0.0242738	0.0201768	0.0279244	0.000343945	0.0063664	0.00837077	0.00736799	0.00578823	0.0113808	0.00840191	0.00412569	0.00744315	0.00648044	0.00549904	0.00234415	0.00618495	0.00372678	0.0040771	0.00435977	0.0040716	0.00515806	0.00644094
192	0.0335022	0.0320702	0.028718	0.0306621	0.0326351	0.0324668	0.0333006	0.0342008	0.0330174	0.0305459	0.0300472	0.0285508	0.0272943	0.0273832	0.0258115	0.0254068	0.0268091	0.0258191	0.0257886	0.0236483	0.0264826	0.0258747	0.0290925	0.0383939	0.0792572	0.0417725	0.0401391	0.0435841	0.0456382	0.0459782	0.000807492	0.0135245	0.0150193	0.0130975	0.012367	0.0132508	0.0121391	0.011105	0.0111548	0.00486685	0.00550617	0.00689826	0.00792027	0.00943592	0.00996703	0.00925378	0.00848842	0.0050813	0.00686254
193	1.60674e-11	0.00107973	0.000946929	0.00106918	0.00115867	0.00110375	0.000838179	0.000979057	0.00107047	0.00104987	0.000994818	0.000662342	0.000852466	0.000942029	0.000859206	0.000829443	0.000882889	1.59472e-11	0.000781276	0.000752074	0.000876753	0.000915388	0.000847478	0.000739368	0.0010703	0.000744239	0.000724172	0.000801699	0.000583447	0.000859777	0.00110541	0.000735341	0.000721283	0.000812495	0.000667164	0.000788942	0.000577151	0.000651281	1.9016e-11	2.94113e-11	0.000368876	0.000302752	0.000316832	0.000718267	0.000396385	0.000493509	2.20235e-11	0.000265422	0.00066271
194	0.00399606	0.00435376	0.00404846	0.00417604	0.00405967	0.00403394	0.00389525	0.00408025	0.00444213	0.00409272	0.00419584	0.00372727	0.00392697	0.00366621	0.00335533	0.00340255	0.00347939	0.00297404	0.00279627	0.00270454	0.00300035	0.0032697	0.00371258	0.000548665	0.000770758	0.000565894	0.000465763	0.000560173	0.000446378	0.000748392	0.00118526	0.000882648	0.00093009	0.000998428	0.000861154	0.00098924	0.00106102	0.000683539	0.0010162	0.00102265	0.000915655	0.000581658	0.00100942	0.00116752	0.00106964	0.00129551	0.000856893	0.00101972	0.00104001
195	1.60674e-11	1.55989e-11	1.27585e-11	1.28781e-11	1.29903e-11	1.28242e-11	1.3424e-11	1.34796e-11	1.35761e-11	1.37118e-11	1.41696e-11	1.45632e-11	1.46553e-11	1.54577e-11	1.52797e-11	1.48243e-11	0.000953595	1.59472e-11	1.60726e-11	1.56208e-11	1.62255e-11	1.54267e-11	4.33452e-05	0.00257058	3.73034e-11	1.8114e-11	9.87479e-10	1.76821e-11	2.19147e-11	1.79405e-11	1.91704e-11	2.08195e-11	2.35644e-11	1.91665e-11	2.40673e-11	2.09862e-11	2.1991e-11	1.84285e-11	1.9016e-11	2.94113e-11	2.30248e-11	2.26985e-11	2.23606e-11	2.38566e-11	2.70655e-11	2.3178e-11	2.20235e-11	2.34532e-11	2.25069e-11
196	0.0589213	0.0628224	0.0629024	0.0656341	0.0675205	0.0729816	0.0628197	0.0718147	0.0711144	0.0684111	0.070987	0.0553444	0.0542545	0.0507073	0.0485079	0.0487472	0.0561926	0.0437331	0.0467954	0.0467423	0.0530863	0.0528297	0.0587668	0.0467831	0.0766142	0.038951	0.0386792	0.0448619	0.0293215	0.0512332	1.91704e-11	0.0165425	0.0181322	0.0166015	0.0138367	0.0207161	0.0163424	0.0109056	0.0166444	0.0117291	0.0157474	0.00698034	0.0155637	0.0149366	0.0137962	0.0168161	0.0123316	0.0167574	0.0209341
197	1.60674e-11	1.55989e-11	1.27585e-11	1.28781e-11	1.29903e-11	1.28242e-11	1.3424e-11	1.34796e-11	1.35761e-11	1.37118e-11	1.41696e-11	0.00300938	1.46553e-11	0.0028487	1.52797e-11	1.48243e-11	0.00290231	0.00247265	0.00263899	0.00227131	0.00282712	0.0027024	0.00098513	0.00304451	0.00598764	0.00328123	0.00314659	1.76821e-11	2.19147e-11	0.00396747	1.91704e-11	2.08195e-11	2.35644e-11	1.91665e-11	2.40673e-11	2.09862e-11	2.1991e-11	1.84285e-11	1.9016e-11	2.94113e-11	2.30248e-11	2.26985e-11	2.23606e-11	2.38566e-11	2.70655e-11	2.3178e-11	2.20235e-11	2.34532e-11	2.25069e-11
198	0.0361626	0.0371335	0.0378753	0.0400428	0.0398375	0.0453898	0.0390057	0.045462	0.0451431	0.0425711	0.0431733	0.0352144	0.0326353	0.0301394	0.0309647	0.0281227	0.0362199	0.0284262	0.0318898	0.03048	0.0356658	0.0351237	0.0366672	0.030645	0.0485719	0.0293258	0.0293863	0.0341916	0.0274644	0.0407621	1.91704e-11	0.00982636	0.0117084	0.0110471	0.0083727	0.0127715	0.0113561	0.005565	0.0106359	0.00708935	0.0077005	0.00270908	0.00844704	0.00548512	0.0071803	0.00745934	0.00674476	0.00741831	0.00982214
199	0.00219834	0.00193071	0.00201623	0.00168098	0.00184865	0.00215709	0.00280716	0.00235173	0.002091	0.00215349	0.00228017	0.00205175	0.00259264	0.00183099	0.00162544	0.00218375	0.00148658	0.00173688	0.00128787	0.00107809	0.0014645	0.00185051	0.00194112	0.00245857	0.00973718	0.00159652	0.00156388	0.00218786	0.00137733	0.0105906	0.00118127	0.0039344	0.000769334	0.00149319	0.00272167	0.00215643	0.00211292	0.0017331	0.00151057	0.0018394	0.00190733	0.000241711	0.000439902	0.00194252	0.00249867	0.000598021	0.00269402	0.000447513	0.00178645
200	0.0678331	0.0725662	0.071867	0.0731669	0.078488	0.0825194	0.0704441	0.0822613	0.0795869	0.076575	0.0828519	0.0631846	0.0635078	0.0602202	0.0561221	0.0565129	0.0649832	0.0503371	0.0546319	0.0514176	0.0593579	0.0585255	0.0671346	0.0538985	0.0872842	0.0448805	0.0455524	0.0502155	0.0315896	0.0616008	1.91704e-11	0.0222726	0.0219449	0.0233995	0.0188883	0.0242373	0.0289108	0.0167293	0.0203098	0.018737	0.022132	0.0102093	0.0219973	0.0215087	0.0195232	0.0258824	0.0159135	0.024983	0.0334482
201	0.00333597	0.00224252	0.00253651	0.00212453	0.00205809	0.00320983	0.00312317	0.00285244	0.00380719	0.00410647	0.00337577	0.00257494	0.00338131	0.00201199	0.00255405	0.00230277	0.00161646	0.00246411	0.00210086	0.00174285	0.00215106	0.00399339	0.0027121	0.00127451	0.00251508	0.00173397	0.00118188	0.000860319	0.00162909	0.0019224	0.00151089	0.00240023	0.00160757	0.00196471	0.0017386	0.00218941	0.00157684	0.00119789	0.00269986	0.00116116	0.00164668	0.0006692	0.000855668	0.000992181	0.00172508	0.0017577	0.00212053	0.000530082	0.00180741
203	0.420761	0.289515	0.387774	0.344006	0.309178	0.473512	0.415016	0.320774	0.304884	0.491525	0.350878	0.458927	0.476044	0.339234	0.336829	0.23759	0.275401	0.355468	0.345065	0.243417	0.25349	0.370464	0.354534	0.309418	0.470164	0.31338	0.255898	0.204901	0.278681	0.51032	0.255685	0.375144	0.299338	0.371304	0.300336	0.351667	0.232561	0.185188	0.483212	0.294052	0.349102	0.15266	0.168731	0.253115	0.352555	0.314554	0.339618	0.135931	0.365952
204	1.60674e-11	0.00204569	1.27585e-11	1.28781e-11	0.00206177	1.28242e-11	1.3424e-11	0.00207425	0.00207687	1.08463e-05	1.41696e-11	0.00296857	1.46553e-11	1.54577e-11	1.52797e-11	0.00162644	1.50979e-11	1.59472e-11	1.60726e-11	0.00151218	0.00158531	1.54267e-11	0.000725542	0.00215923	0.00370551	0.00220898	0.00189424	0.00173154	0.0022399	0.00308572	1.91704e-11	0.00201362	0.00176992	1.91665e-11	2.40673e-11	2.09862e-11	2.1991e-11	0.00105	1.9016e-11	2.94113e-11	0.00172677	2.26985e-11	2.23606e-11	2.38566e-11	0.00195834	2.3178e-11	2.20235e-11	2.34532e-11	2.25069e-11
205	1.60674e-11	1.55989e-11	1.27585e-11	1.28781e-11	1.29903e-11	1.28242e-11	1.3424e-11	0.00904974	0.00895741	1.37118e-11	1.41696e-11	0.0142129	1.46553e-11	1.54577e-11	1.52797e-11	1.48243e-11	0.00709492	0.00897249	1.60726e-11	0.00582259	0.0059159	1.54267e-11	0.00272845	0.0155195	0.00327935	0.00114415	1.73242e-11	0.0211627	2.19147e-11	0.01404	0.00191584	0.00174607	0.00177195	0.00173705	0.00225997	0.00461903	0.00231463	0.0384253	0.00339667	2.94113e-11	2.30248e-11	0.000875028	2.23606e-11	0.00132597	0.00177187	2.3178e-11	0.00107708	2.34532e-11	0.00165202
206	0.00595234	0.00334524	0.00626516	0.0066393	0.00445956	0.00423879	0.00672208	0.00446616	0.00308007	0.00562017	0.00226157	0.00489342	0.00393439	0.0032901	0.00377421	0.00220108	0.00239004	0.00509299	0.00314285	0.00233473	0.00293594	0.0030495	0.00409499	0.0056724	0.0158956	0.0132731	0.0143134	0.00655159	0.0142655	0.0104302	0.00388606	0.00637992	0.0066179	0.00629159	0.00380865	0.00615954	0.00752177	0.0014494	0.00448449	0.00341206	0.00263508	0.00428678	0.00319947	0.00350273	0.00917061	0.00638605	0.00672246	0.00147722	0.00754778
208	0.00165946	0.001751	0.00171274	0.00183369	0.0018189	0.00221259	0.00192956	0.0020739	0.00185828	0.001999	0.0019458	0.00159156	0.00160431	0.00139619	0.00142745	0.00155824	0.00190995	0.0013919	0.0013429	0.0015814	0.00181433	0.00171431	0.00173307	0.000959863	3.73034e-11	0.000524337	0.000763707	0.000664605	0.000527693	0.000932672	0.000880431	2.08195e-11	2.35644e-11	0.00114559	2.40673e-11	2.09862e-11	2.1991e-11	1.84285e-11	1.9016e-11	2.94113e-11	2.30248e-11	2.26985e-11	2.23606e-11	2.38566e-11	0.000805892	2.3178e-11	0.000708241	2.34532e-11	2.25069e-11
209	0.00165946	0.001751	0.00171274	0.00183369	0.0018189	0.00221259	0.00192956	0.0020739	0.00185828	0.001999	0.0019458	0.00159156	0.00160431	0.00139619	1.52797e-11	0.00155824	0.00190995	0.0013919	0.0013429	0.0015814	0.00181433	0.00171431	0.00166818	0.000959863	0.00093915	0.000524337	0.000763707	0.000664605	0.000293682	0.000932672	0.000880431	0.000488406	0.000949666	0.00114559	0.00103346	0.000864601	0.00102049	0.0005157	0.000843316	0.000825806	0.000779535	0.000685267	0.00109951	0.000754984	0.000744657	0.000957442	0.000708241	0.000712681	0.00105868
211	0.00239941	0.0023026	0.00238725	0.00286514	0.00281127	0.00266959	0.00322356	0.0023264	0.00245732	0.00262695	0.00187347	0.00222882	0.00230867	0.002734	0.00240831	0.0019339	0.00211821	0.00183024	0.00192126	1.56208e-11	0.00189917	0.00244473	0.00226228	1.75903e-11	3.73034e-11	1.8114e-11	1.73242e-11	1.76821e-11	2.19147e-11	1.79405e-11	0.00119489	2.08195e-11	2.35644e-11	0.000750493	2.40673e-11	2.09862e-11	2.1991e-11	1.84285e-11	1.9016e-11	0.00108302	2.30248e-11	2.26985e-11	2.23606e-11	0.000965432	2.70655e-11	0.000902189	0.000848835	2.34532e-11	2.25069e-11
212	0.000515092	0.000508001	0.000611425	0.000655877	0.000604697	0.000751703	0.000634326	0.000664193	0.000712165	0.000713967	0.000630811	0.000655738	0.000539793	0.000501335	0.000435398	0.000436596	0.00050631	0.00042408	0.000449504	0.000425326	0.000416643	0.000480733	0.000557896	0.00092601	0.00173251	0.000901814	0.000764604	0.000760911	0.000753102	0.0011109	1.91704e-11	2.08195e-11	2.35644e-11	1.91665e-11	2.40673e-11	2.09862e-11	2.1991e-11	1.84285e-11	1.9016e-11	0.00217312	0.00391422	0.000673278	0.00118992	0.000903709	2.70655e-11	0.000842081	2.20235e-11	0.0039355	0.00371175
213	1.60674e-11	1.55989e-11	1.27585e-11	1.28781e-11	1.29903e-11	1.28242e-11	1.3424e-11	1.34796e-11	1.35761e-11	1.37118e-11	1.41696e-11	1.45632e-11	1.46553e-11	1.54577e-11	1.52797e-11	1.48243e-11	1.50979e-11	1.59472e-11	1.60726e-11	1.56208e-11	1.62255e-11	1.54267e-11	1.4575e-11	1.75903e-11	3.73034e-11	1.8114e-11	0.00208842	1.76821e-11	2.19147e-11	1.79405e-11	1.91704e-11	2.08195e-11	2.35644e-11	1.91665e-11	2.40673e-11	2.09862e-11	2.1991e-11	1.84285e-11	1.9016e-11	2.94113e-11	0.00404288	0.000612697	2.23606e-11	2.38566e-11	0.00146544	2.3178e-11	2.20235e-11	2.34532e-11	0.00403337
214	0.00101389	0.000917082	0.000925991	0.00104121	0.000927125	0.00104634	0.00113492	0.00107882	0.000994034	0.000880869	0.000888319	0.00101069	0.000890207	0.00096433	0.000893314	0.000727537	0.000874947	0.000913555	0.00107314	0.000806089	0.000907005	0.000915848	0.000946603	0.0025615	0.00547729	0.00358225	0.00325772	0.00339155	0.00454262	0.00373635	0.000461372	0.00125232	0.00141417	0.00133113	0.00123047	0.0011886	0.00132372	0.000762317	0.00118693	0.000653989	2.30248e-11	2.26985e-11	0.000663423	0.000671323	2.70655e-11	0.000645336	0.000902815	0.00032533	2.25069e-11
216	1.60674e-11	5.42841e-09	1.20158e-05	1.28781e-11	1.80565e-09	1.31198e-05	1.16934e-05	3.56981e-05	1.04179e-05	3.98195e-06	1.41696e-11	6.28061e-06	1.02778e-07	1.10649e-05	1.1993e-07	9.22444e-06	2.78917e-05	4.05058e-09	6.577e-06	1.5559e-05	1.71786e-05	2.29354e-06	8.32867e-06	0.00292374	0.00732609	0.00336988	0.00302922	0.00257672	0.00429363	0.00343936	0.00300026	0.00551241	0.00833341	0.00624579	0.00690608	0.00537413	0.0075441	0.00528546	0.00600274	0.00493406	0.00445011	0.00343792	0.00258555	0.00215259	0.00325692	0.00277835	0.00316932	0.00327661	0.00272074
217	0.00111407	0.00105502	0.0010756	0.00105048	0.000999916	0.00132083	0.00116009	0.00124755	1.35761e-11	0.00133806	0.00109203	0.00109169	0.000939873	0.000813682	0.000806883	0.000611501	0.000985152	0.000759416	0.000997734	0.000815126	0.000930684	0.00103957	0.00096568	1.75903e-11	3.73034e-11	1.8114e-11	1.73242e-11	1.76821e-11	2.19147e-11	1.79405e-11	1.91704e-11	2.08195e-11	2.35644e-11	1.91665e-11	2.40673e-11	2.09862e-11	2.1991e-11	1.84285e-11	1.9016e-11	2.94113e-11	2.30248e-11	2.26985e-11	2.23606e-11	2.38566e-11	2.70655e-11	2.3178e-11	2.20235e-11	2.34532e-11	2.25069e-11
219	0.00452868	0.00452024	0.00455331	0.00487369	0.00488902	0.00517051	0.0047331	0.00511973	0.00497193	0.0047651	0.00496637	0.00427827	0.00398989	0.00381812	0.00375933	0.0035931	0.00407482	0.00355088	0.00379857	0.0036209	0.00393419	0.0039154	0.00433751	0.00403209	0.00535825	0.0037235	0.00357237	0.00442549	0.00336511	0.00512719	0.00130631	0.00308615	0.00328682	0.00331732	0.00285399	0.0040649	0.00351366	0.00212254	0.00334081	0.00283833	0.00343578	0.00157546	0.00313246	0.00307197	0.00326269	0.00333516	0.00262396	0.00328554	0.00393041
221	0.0139652	0.0140767	0.0144514	0.0153091	0.015243	0.0163303	0.0151974	0.0161836	0.0159281	0.0153189	0.0158887	0.0134295	0.0128025	0.0122771	0.0120315	0.0114917	0.0127771	0.0111645	0.0118458	0.01124	0.0127678	0.0127275	0.0137476	0.014434	0.0230042	0.0146735	0.0138147	0.0161859	0.0142198	0.0183741	1.91704e-11	0.0050227	0.00547199	0.00534471	0.00427517	0.0057042	0.00488025	0.00330673	0.00471026	0.00304381	0.00373121	0.00196015	0.00362764	0.00370698	2.70655e-11	0.00390394	0.0034032	0.00348306	0.00429184
222	0.0014284	0.00153423	0.0015192	0.00169519	0.00166793	0.00166926	0.00194376	0.00187196	0.00177733	0.00159557	0.00158162	0.00175786	0.00149903	0.00145007	0.00132284	0.00123452	0.00133093	0.00140419	0.00129389	0.00104176	0.00116446	0.00114082	0.00149658	0.00390775	0.00490414	0.00385318	0.00307339	0.00341458	0.00294241	0.00511251	4.73112e-05	0.00268198	0.00290367	0.0025657	0.00222072	0.00255871	0.00265161	0.000882215	0.00202305	0.00189537	0.0023934	0.000604284	0.00132795	0.00164417	0.00142481	0.00138428	0.00115686	0.00107306	0.00137342
223	0.00105814	0.000994309	0.000920074	0.00102183	0.00097207	0.000978469	0.00106159	0.00105886	0.00103253	0.000964898	0.00103017	0.000911983	0.000806853	0.000820598	0.000823375	0.000783887	0.000766385	0.000770288	0.00067624	0.00071411	0.000769476	0.000762242	0.000895381	0.00147287	0.0038245	0.00160115	0.00157485	0.00175756	0.00186361	0.00181376	1.91704e-11	2.08195e-11	0.000412156	1.91665e-11	0.000332218	0.000306017	0.000250995	0.000563523	0.000318474	2.94113e-11	2.30248e-11	2.26985e-11	0.000204743	0.000361621	2.70655e-11	0.000345153	2.20235e-11	2.34532e-11	2.25069e-11
225	0.000917728	0.000870697	0.000768663	0.000786691	0.0007772	0.00081003	0.000746524	0.000760453	0.000882033	0.000722179	0.000747441	0.000742124	0.000726887	0.000710124	0.000684685	0.000674814	0.000631318	0.000726585	0.000603036	0.000611156	0.000681194	0.000720049	0.000740982	0.000153126	0.000311489	0.000167015	0.000129711	0.000240403	0.000221554	0.000208172	1.91704e-11	2.08195e-11	2.35644e-11	1.91665e-11	2.40673e-11	2.09862e-11	2.1991e-11	1.84285e-11	1.9016e-11	2.94113e-11	2.30248e-11	2.26985e-11	2.23606e-11	2.38566e-11	8.63807e-06	2.3178e-11	2.20235e-11	2.34532e-11	2.25069e-11
226	0.0204675	0.0205904	0.021472	0.0223047	0.0219355	0.0230745	0.0206577	0.0226478	0.0227556	0.0220072	0.023357	0.013904	0.018286	0.0173139	0.0164471	0.0165172	0.0176919	0.0151609	0.0151832	0.0150221	0.016534	0.0168055	0.0190971	0.0167152	0.0258807	0.0140248	0.0110364	0.0153278	0.00680745	0.0127104	1.91704e-11	0.00492102	0.00691089	0.00450132	0.00560599	0.00551403	0.00427281	0.00441044	0.00609096	0.00318719	0.00454245	2.26985e-11	0.00521665	0.00559957	0.00385035	0.00615063	0.00379423	0.00613092	0.00520374
227	0.00169839	0.00164944	0.00197321	0.00204093	0.00219368	0.00260342	0.00198588	0.00250748	0.00250201	0.00235673	0.00249258	0.00201592	0.0017566	0.00155581	0.00165293	0.00147942	0.00204655	0.00157639	0.00192396	0.00178942	0.0020793	0.00203291	0.00199605	0.00156777	0.00245455	0.00152578	0.00159109	0.0017241	0.003211	0.0033365	1.91704e-11	0.000608267	0.000735213	0.000698111	0.00063381	0.000720644	0.000698989	0.000278592	0.00062004	0.000516622	0.00041135	2.26985e-11	0.000436119	2.38566e-11	2.70655e-11	2.3178e-11	0.000518471	2.34532e-11	2.25069e-11
229	1.60674e-11	1.55989e-11	1.27585e-11	1.28781e-11	1.29903e-11	1.28242e-11	1.3424e-11	1.34796e-11	1.35761e-11	1.37118e-11	1.41696e-11	1.45632e-11	1.46553e-11	1.54577e-11	1.52797e-11	1.48243e-11	1.50979e-11	1.59472e-11	1.60726e-11	9.57789e-05	1.62255e-11	1.54267e-11	4.3536e-06	1.75903e-11	3.73034e-11	1.8114e-11	1.73242e-11	1.76821e-11	2.19147e-11	0.00104965	0.00351325	2.08195e-11	0.0039	0.00419793	0.0039806	0.00260745	0.00269488	0.00222061	0.00234771	0.00184386	0.00141201	0.113808	0.00287542	0.00204412	0.00321017	0.00250093	0.0692171	0.00426867	0.00260071
230	0.0205291	0.02023	0.0238823	0.0231766	0.0224141	0.0227531	0.0222902	0.0227899	0.026106	0.02329	0.0220843	0.0199286	0.0192779	0.0200504	0.0195221	0.0180614	0.019253	0.0163846	0.0167841	0.0156336	0.0176341	0.0179025	0.0204535	0.0206933	0.030746	0.0187414	0.0191057	0.0207491	0.0205489	0.0242791	0.0111597	0.0152437	0.0160967	0.0163349	0.017539	0.0176934	0.0140435	0.0111497	0.0152793	0.0121976	0.0129225	0.0118783	0.0148807	0.0149329	0.016735	0.0152651	0.0149271	0.0156817	0.0159816
231	0.000362461	0.000300012	0.000436327	0.000553408	1.29903e-11	0.000355138	0.000274726	0.000296143	0.000353427	0.000328607	0.000323298	0.000262698	0.000260984	0.000434475	0.000353599	0.000324087	0.000498431	0.000411861	0.0003179	0.000253484	0.000301944	0.000288696	0.000331441	0.000448628	0.000711951	0.000334625	0.000335165	0.000419033	0.00043774	0.000425219	1.91704e-11	2.08195e-11	2.35644e-11	1.91665e-11	2.40673e-11	2.09862e-11	2.1991e-11	0.000173073	1.9016e-11	2.94113e-11	2.30248e-11	2.26985e-11	2.23606e-11	2.38566e-11	2.70655e-11	2.3178e-11	2.20235e-11	2.34532e-11	2.25069e-11
232	0.0299533	0.0250335	0.0253252	0.0242008	0.020109	0.0235055	0.0247219	0.0218751	0.0193962	0.0257749	0.0215587	0.0276812	0.0252062	0.0200672	0.020457	0.0189055	0.0190072	0.0207469	0.0193963	0.0184579	0.0179122	0.0181106	0.0221546	0.0231202	0.0422816	0.0260671	0.0241593	0.0225532	0.0294536	0.0352559	0.000941446	0.024879	0.0190061	0.0243569	0.0155739	0.021641	0.0217806	0.0143418	0.0161983	2.94113e-11	2.30248e-11	0.01232	2.23606e-11	2.38566e-11	2.70655e-11	2.3178e-11	2.20235e-11	2.34532e-11	2.25069e-11
234	1.60674e-11	1.55989e-11	1.27585e-11	1.28781e-11	1.29903e-11	1.28242e-11	0.000768786	1.34796e-11	1.35761e-11	1.37118e-11	1.41696e-11	0.00665576	1.46553e-11	1.54577e-11	1.52797e-11	1.48243e-11	1.50979e-11	1.59472e-11	1.60726e-11	1.56208e-11	1.62255e-11	1.54267e-11	0.000337479	1.75903e-11	3.73034e-11	1.8114e-11	1.73242e-11	1.76821e-11	2.19147e-11	1.79405e-11	1.91704e-11	2.08195e-11	0.00102739	1.91665e-11	2.40673e-11	0.00216289	2.1991e-11	1.84285e-11	1.9016e-11	2.94113e-11	2.30248e-11	2.26985e-11	0.00208796	2.38566e-11	2.70655e-11	0.00169098	0.0196005	2.34532e-11	2.25069e-11
235	0.00368576	0.00281537	1.27585e-11	0.000167713	0.00296062	0.00280207	0.00307683	1.34796e-11	0.00268764	0.0037479	1.41696e-11	0.00358966	0.0031868	0.00290233	9.43468e-05	1.48243e-11	1.50979e-11	0.00278346	0.00256304	0.0023593	0.00238767	0.00239636	0.0020094	0.0042402	0.000294734	0.00462529	6.71729e-05	1.76821e-11	0.00704702	0.00546423	0.00335316	2.08195e-11	0.0080134	0.00556198	0.00701646	0.00477338	0.00758526	0.00471346	0.00428369	0.0165518	0.00596892	0.00665659	0.00549232	0.00401986	0.00602084	0.00375623	0.00517328	0.00378922	0.00383339
236	0.846094	0.626066	0.647314	0.554013	0.346375	0.50711	0.581458	0.45093	0.283133	0.608591	0.462977	0.851343	0.652915	0.37224	0.415206	0.374246	0.375585	0.596582	0.549072	0.549208	0.518041	0.449969	0.528112	0.880014	1.27959	1.01517	0.940853	0.68034	1.48453	0.305359	0.43005	1.1551	0.704625	0.993992	0.500233	0.952331	1.2153	0.424757	0.570721	1.37465	0.770802	0.452385	0.641056	0.681576	1.23019	0.570379	0.609073	0.257158	0.687627
237	1.60674e-11	0.0519819	0.0552187	0.0530491	0.051764	0.0606857	0.0560592	0.0567118	0.0492425	0.0618943	0.0601049	0.0598283	0.0569743	0.0402355	0.0440513	0.0451575	0.0463073	0.0459142	0.0451493	0.0439756	0.0479512	0.0468856	0.0490519	0.0481996	0.0719638	0.0369979	0.0371995	0.0397893	0.0311265	0.0452122	1.91704e-11	0.0276107	0.0183431	0.0264518	0.0140246	0.0280712	2.1991e-11	0.0108517	0.014805	0.0193098	0.0227462	0.00815664	0.0141579	0.0159271	0.0233702	0.0165831	0.0130703	0.0156231	0.0238369
238	0.000773174	1.55989e-11	1.27585e-11	1.28781e-11	0.000542174	0.000786428	1.3424e-11	0.000788786	1.35761e-11	1.37118e-11	1.41696e-11	1.45632e-11	0.000776566	1.54577e-11	1.52797e-11	1.48243e-11	1.50979e-11	1.59472e-11	0.000714678	1.56208e-11	1.62255e-11	1.54267e-11	0.000199173	1.75903e-11	3.73034e-11	1.8114e-11	1.73242e-11	1.76821e-11	2.19147e-11	1.79405e-11	1.91704e-11	0.00145516	0.00185981	1.91665e-11	0.00124563	0.00179345	0.00187667	0.00156512	1.9016e-11	2.94113e-11	2.30248e-11	2.26985e-11	2.23606e-11	2.38566e-11	2.70655e-11	2.3178e-11	2.20235e-11	2.34532e-11	2.25069e-11
240	0.0126044	0.0106869	0.0116425	0.0119645	0.0133157	0.0141117	0.0115745	0.0128838	0.0124969	0.0128201	0.0147784	0.0175818	0.013594	0.0116811	0.00969783	0.0102668	0.0106672	0.0112162	0.00945312	0.0131552	0.0140631	0.0105777	0.0123106	0.00876699	0.0138478	0.00803812	0.00756086	0.00542859	0.00881142	0.0208434	9.93805e-05	0.00562161	0.00306303	0.00350648	0.00364207	0.00590856	0.00555425	0.000953717	0.0039752	2.94113e-11	2.30248e-11	0.000491324	0.0022512	0.00236527	0.00188426	0.00245462	2.20235e-11	2.34532e-11	2.25069e-11
241	0.0466902	0.0466926	0.0559981	0.0546388	0.0543658	0.0706496	0.0531915	0.0662747	0.0650351	0.0671867	0.0700729	0.0607991	0.0492713	0.0403574	0.0436534	0.0393875	0.0567733	0.0442506	0.0507464	0.0502006	0.0584024	0.0546635	0.0545137	0.0308673	0.04104	0.0297814	0.0312352	0.0309806	0.0245422	0.330339	1.91704e-11	0.0214793	0.0264612	0.0238774	0.017681	0.023744	0.0303886	0.00360986	0.016927	0.0210841	0.0119969	0.00179815	0.0138357	0.00701022	0.0104361	0.00924831	0.0124026	0.00833393	0.011029
242	0.00470681	0.00413782	0.00407911	1.28781e-11	1.29903e-11	1.39908	0.00498451	1.34796e-11	0.000538476	1.37118e-11	0.00419301	0.00466914	0.00400022	0.00423286	0.0044461	0.00353793	1.50979e-11	0.0045031	0.00492642	0.0041158	0.004564	0.00439808	0.0665961	0.00761939	0.0126049	0.0104225	0.0095105	0.0106992	0.0137942	0.0119376	1.91704e-11	1.1131	1.23925	1.14156	1.02037	1.11415	1.05205	0.982895	1.00572	0.175415	0.169489	2.26985e-11	0.418734	0.53017	0.741742	0.599782	0.662256	0.171155	0.271502
243	0.00155673	0.00143088	0.00135558	0.00143919	0.00135666	0.0014919	0.00155526	0.00152607	0.0013613	0.00141446	0.00136424	0.00139303	0.00133245	0.00125436	0.0012386	0.00107222	1.50979e-11	0.00125935	0.00125607	0.00112927	0.00124926	0.00124018	0.00128532	1.75903e-11	0.00221734	0.000881753	1.73242e-11	0.0012657	2.19147e-11	1.79405e-11	1.91704e-11	2.08195e-11	2.35644e-11	1.91665e-11	2.40673e-11	2.09862e-11	2.1991e-11	1.84285e-11	1.9016e-11	2.94113e-11	2.30248e-11	2.26985e-11	2.23606e-11	2.38566e-11	2.70655e-11	2.3178e-11	2.20235e-11	2.34532e-11	2.25069e-11
244	0.0142243	0.0132186	0.0116342	0.0114739	0.00964442	0.0115951	0.0113276	0.0100586	0.00858043	0.0120638	0.0106383	0.01277	0.0117912	0.00925841	0.0089283	0.00862507	0.00883393	0.00990365	0.0101207	0.00988426	0.0101295	0.00998451	0.0106677	0.00823689	0.012773	0.00985263	0.00884896	0.00775675	0.0103861	0.0138567	0.0064949	0.00882767	0.00731507	0.00949165	0.0057645	0.00849168	0.0087861	0.00428821	0.00628828	0.006733	0.00640016	0.00370876	0.00516245	0.00657459	0.00788281	0.00644014	0.00468828	0.00275858	0.00620075
246	0.00260245	0.00249007	0.00309124	0.00256069	0.00251935	0.002779	0.0024638	0.00264251	0.00242085	0.00259791	0.00297296	0.00250978	0.00252947	0.00219981	0.00238646	0.00212859	0.00245095	0.0021975	0.00237749	0.00227866	0.00250557	0.00222086	0.00249664	0.00159176	0.00469185	0.00180602	0.00169671	0.00168402	0.00221835	0.00273328	0.000648354	0.00153381	0.002075	0.00144923	0.00115487	0.00137937	0.00147425	0.00115727	0.00115398	0.00183356	0.00113703	0.0013817	0.00156257	0.0010515	0.0018508	0.00111274	0.00148704	0.00133671	2.25069e-11
247	1.47524	1.41005	1.40362	1.42792	1.43229	1.39908	1.43501	1.44042	1.41655	1.44801	1.46106	1.46741	1.43752	1.49933	1.46209	1.36294	1.39814	1.42978	1.46473	1.4028	1.46659	1.36454	1.43205	1.97811	4.10803	2.11609	2.03495	2.12407	2.48611	2.19146	0.0290444	1.1131	1.23925	1.14156	1.02037	1.11415	1.05206	0.982895	1.00572	0.175415	0.169489	0.339199	0.418734	0.53017	0.741742	0.599782	0.662256	0.171155	0.271502
250	0.263077	0.200404	0.258671	0.250277	0.186759	0.29051	0.251152	0.198727	0.189713	0.327469	0.277534	0.322847	0.333098	0.208918	0.205978	0.160803	0.177102	0.207347	0.241851	0.174518	0.174166	0.210133	0.232321	0.251804	0.389192	0.240674	1.73242e-11	0.159609	0.221422	0.396779	0.175613	0.290003	0.167896	0.245937	0.185114	0.213595	0.155429	0.132225	0.275635	0.180529	0.201717	2.26985e-11	0.121651	0.167157	0.263442	0.195265	0.248529	0.0896112	0.221287
252	0.179549	0.139033	0.205571	0.175929	0.211007	0.163935	0.190071	0.17779	0.194336	0.235775	0.177448	0.180439	0.217174	0.210868	0.174386	0.150963	0.146832	0.136271	0.142719	0.148171	0.164534	0.161815	0.176573	0.111394	0.255436	0.0917424	0.260937	0.351108	0.141616	0.151468	0.134388	0.0819863	0.131124	0.0784079	0.0835819	0.0713574	0.0678913	0.114068	0.0741691	0.115182	0.0726524	0.137998	0.124181	0.0804725	0.102307	0.103418	0.145399	0.136076	0.097192
253	0.253818	0.274497	0.246084	0.237986	0.241294	0.305184	0.201109	0.274821	0.257233	0.250154	0.310168	0.275982	0.239194	0.242962	0.244203	0.273209	0.237455	0.193235	0.201459	0.28819	0.254756	0.224555	0.251252	0.559205	1.44122	0.716316	0.614994	0.560966	0.504104	0.537523	0.535286	0.600014	0.61863	0.51635	0.478421	0.69433	0.730542	0.54606	0.546375	0.678307	0.733554	0.434063	0.499418	0.608141	0.619029	0.637874	0.550006	0.373757	0.613267
254	0.0139358	0.00679221	0.00824503	0.00749863	0.00754214	0.00914174	0.00732265	0.00762584	0.00769434	0.00912145	0.00912971	0.00698931	0.00963634	0.00658829	0.00594629	0.00637402	0.00657276	0.00808605	0.00846117	0.00841162	0.00835739	0.00684735	0.00801455	0.00770994	0.01177	0.00868599	0.0077456	0.0096183	0.00827518	0.00949307	1.91704e-11	0.00284136	0.00264959	0.00253815	0.00221092	0.00261959	0.00241137	0.00163658	0.00215644	0.00142753	0.00173819	0.00139763	0.00183938	0.00198459	0.00194036	0.00185712	0.00164504	0.00154957	0.00186459
255	0.00464589	0.00375423	0.00382945	0.00402563	0.00408014	0.00456515	0.00466736	0.0046264	0.00437664	0.00432143	0.00420095	0.00429774	0.00398729	0.00398334	0.00408043	0.00313685	0.00347481	0.00380968	0.00394938	0.00371933	0.00398868	0.00372912	0.00405681	0.00636215	0.0118443	0.00767107	0.00709952	0.00786529	0.00814308	0.0075961	1.91704e-11	0.00209341	0.00219358	0.00212268	0.00182677	0.00211563	0.00202007	0.00161185	0.00173164	2.94113e-11	2.30248e-11	0.000259525	0.000577559	2.38566e-11	0.00103997	0.000814587	0.000950948	0.000267477	0.000432539
256	1.60674e-11	1.55989e-11	1.27585e-11	1.28781e-11	1.29903e-11	1.28242e-11	1.3424e-11	1.34796e-11	0.000478474	1.37118e-11	1.41696e-11	1.45632e-11	1.46553e-11	0.000374798	1.52797e-11	1.48243e-11	1.50979e-11	1.59472e-11	1.60726e-11	1.56208e-11	1.62255e-11	1.54267e-11	3.87851e-05	1.75903e-11	3.73034e-11	1.8114e-11	1.73242e-11	1.76821e-11	2.19147e-11	1.79405e-11	1.91704e-11	2.08195e-11	2.35644e-11	1.91665e-11	2.40673e-11	2.09862e-11	2.1991e-11	1.84285e-11	1.9016e-11	2.94113e-11	0.00015935	2.26985e-11	2.23606e-11	2.38566e-11	2.70655e-11	0.000105539	2.20235e-11	6.20288e-05	5.63893e-05
258	1.60674e-11	1.55989e-11	1.27585e-11	1.28781e-11	1.29903e-11	1.28242e-11	1.3424e-11	1.34796e-11	1.35761e-11	1.37118e-11	1.41696e-11	1.45632e-11	1.46553e-11	1.54577e-11	1.52797e-11	1.48243e-11	1.50979e-11	1.59472e-11	1.60726e-11	1.56208e-11	1.62255e-11	4.46519e-05	2.02965e-06	1.75903e-11	3.73034e-11	1.8114e-11	1.73242e-11	1.76821e-11	2.19147e-11	1.79405e-11	0.000292519	2.08195e-11	2.35644e-11	1.91665e-11	2.40673e-11	2.09862e-11	2.1991e-11	1.84285e-11	1.9016e-11	0.000405882	2.30248e-11	0.000287903	0.000459509	0.000380075	0.00042336	2.3178e-11	2.20235e-11	2.34532e-11	2.25069e-11
260	0.00346025	0.0032264	0.00365523	0.00377714	0.00362453	0.00392891	0.00360698	0.00376563	0.00371411	0.00381813	0.0038956	0.00335275	0.00316695	0.00315492	0.0029944	0.00291619	0.00308506	0.00278241	0.00296959	0.00296198	0.00303261	0.00294653	0.0033562	0.00367169	0.00539477	0.00388117	0.00363617	0.00398639	0.00359522	0.0045695	1.91704e-11	0.00140372	0.00141107	0.00135669	0.00109172	0.00135919	0.00126486	0.00102022	0.00106956	0.000916653	0.0011068	0.000495762	0.000891085	0.00117336	0.00098696	0.00101485	0.000845945	0.000870577	0.00102226
261	0.000947412	0.000847966	0.000932346	0.000968314	0.00094423	0.000941638	0.000916849	0.00096147	0.000857795	0.000822606	0.000822014	0.000757563	0.000780906	0.000833033	0.000690928	0.000755328	0.000738197	0.000695759	0.000746959	0.000690284	0.000713069	0.000703779	0.000821293	0.00137866	0.00305392	0.00150049	0.00157218	0.0014376	0.00160494	0.00162158	2.3532e-06	2.08195e-11	2.35644e-11	0.000298919	0.000234587	0.000310931	2.1991e-11	0.000201053	0.000206784	2.94113e-11	2.30248e-11	2.26985e-11	2.23606e-11	3.38164e-05	2.70655e-11	1.07616e-05	1.4095e-09	2.34532e-11	1.54111e-05
262	0.000171039	0.000222807	1.27585e-11	1.28781e-11	0.000226587	0.000239792	0.000289575	0.000227046	0.000217937	0.000199761	0.000336216	0.000221196	0.0002375	0.000222448	1.52797e-11	0.000331757	0.00028613	1.59472e-11	0.00019893	0.000379977	0.000280546	0.000320237	0.000209522	0.000325666	0.00270809	1.8114e-11	0.00110713	1.76821e-11	2.19147e-11	1.79405e-11	1.91704e-11	2.08195e-11	2.35644e-11	1.91665e-11	2.40673e-11	2.09862e-11	2.1991e-11	1.84285e-11	1.9016e-11	2.94113e-11	2.30248e-11	2.26985e-11	2.23606e-11	2.38566e-11	2.70655e-11	2.3178e-11	2.20235e-11	2.34532e-11	2.25069e-11
263	0.000976804	1.55989e-11	1.27585e-11	1.28781e-11	1.29903e-11	1.28242e-11	1.3424e-11	1.34796e-11	1.35761e-11	1.37118e-11	1.41696e-11	1.45632e-11	0.000563734	1.54577e-11	1.52797e-11	1.48243e-11	1.50979e-11	1.59472e-11	1.60726e-11	1.56208e-11	1.62255e-11	1.54267e-11	7.00245e-05	2.82106e-05	0.000196467	1.8114e-11	1.73242e-11	1.76821e-11	2.19147e-11	1.79405e-11	6.59222e-05	9.59745e-05	2.12079e-10	1.91665e-11	2.40673e-11	2.09862e-11	2.1991e-11	1.84285e-11	1.9016e-11	2.94113e-11	2.30248e-11	0.000127413	6.4567e-05	5.90397e-05	2.70655e-11	2.3178e-11	2.20235e-11	2.34532e-11	2.25069e-11
265	0.112557	0.0779148	0.0831614	0.0905637	0.0681678	0.118141	0.102131	0.0702253	0.0679482	0.122235	0.114448	0.134331	0.136457	0.0799022	0.0656268	0.0507321	0.075904	0.0852537	0.102606	0.0746553	0.0701552	0.102059	0.0911444	0.089201	0.148188	0.0887593	0.0665798	0.0654835	0.0364728	0.104273	0.0641225	0.0983055	0.0797077	0.100989	0.0994386	0.0779313	0.0920895	0.0878764	0.126413	0.0680893	0.0838418	0.0458772	0.0573282	0.058443	0.101257	0.0832716	0.0991968	0.0419899	0.103068
266	1.60674e-11	1.55989e-11	1.27585e-11	1.28781e-11	1.29903e-11	1.28242e-11	1.3424e-11	1.34796e-11	1.35761e-11	1.37118e-11	1.41696e-11	1.45632e-11	1.46553e-11	1.54577e-11	1.52797e-11	1.48243e-11	1.50979e-11	1.59472e-11	1.60726e-11	1.56208e-11	1.62255e-11	1.54267e-11	1.4575e-11	1.75903e-11	3.73034e-11	1.8114e-11	1.73242e-11	1.76821e-11	2.19147e-11	1.79405e-11	1.91704e-11	2.08195e-11	2.35644e-11	1.91665e-11	2.40673e-11	0.000868609	0.000779726	1.84285e-11	1.9016e-11	2.94113e-11	2.30248e-11	2.26985e-11	2.23606e-11	2.38566e-11	0.000658282	2.3178e-11	2.20235e-11	2.34532e-11	2.25069e-11
268	0.0118857	0.00967073	0.0102615	0.0112805	0.00941657	0.00989907	0.0107421	0.00985782	0.00883395	0.0093783	0.00940932	0.00908258	0.00989613	0.00883496	0.00827938	0.00753204	0.00846595	0.00842325	0.00857781	0.00792881	0.00782659	0.00885385	0.00928804	0.00826473	0.0151802	0.00924677	0.00785905	0.00875831	0.00802357	0.0104459	1.91704e-11	0.00580513	0.0058383	0.00583082	0.00520306	0.00588405	0.00558976	0.00328478	0.00174113	0.00124751	0.00386878	0.00134886	0.000972761	0.00093622	0.00183371	0.00136275	0.0015594	0.000657259	0.00160251
269	0.00536882	0.00394214	0.00491789	0.00504379	0.00454674	0.00548017	0.00538474	0.00487935	0.00484049	0.00538949	0.00490987	0.00516777	0.00426647	0.00429828	0.00391494	0.00379419	0.00354481	0.00445627	0.00360982	0.00320365	0.00316876	0.00354834	0.00443985	0.0120661	0.0223382	0.0147835	0.0129353	0.0125082	0.0203602	0.0162654	1.91704e-11	0.0037875	0.00550086	0.00432268	0.00382279	0.00318635	0.00368097	0.00216832	0.00290816	0.00240525	0.00159969	0.000731114	0.00141807	0.00141975	0.00183932	0.00140374	0.0016717	0.00148811	0.00159107
270	0.454727	0.182686	0.28514	0.420826	0.229974	0.635122	0.332793	0.310707	0.43307	0.54399	0.491159	0.521122	0.276728	0.295093	0.238226	0.171561	0.257073	0.404733	0.258382	0.309349	0.157244	0.367911	0.344437	0.198468	0.2596	0.163013	0.163125	0.186975	0.144684	0.210023	0.141987	0.149487	0.240728	0.278613	0.223635	0.328796	0.2868	0.202768	0.247205	0.211273	0.206772	0.0992699	0.158421	0.116407	0.258437	0.198656	0.146869	0.184944	0.298553
271	0.000547149	0.00050199	0.000558931	0.000539052	0.000520717	0.000589803	0.000512366	0.000510077	0.000613683	0.000605674	0.000626391	0.000630427	0.000518924	0.000524931	0.000510553	0.000438167	0.000477642	0.000496543	0.000446344	0.000440182	0.000471964	0.000439876	0.000523699	0.00186866	0.00396625	0.001565	0.00170991	0.00129807	0.00156143	0.00180536	0.00129398	0.00225896	0.00271082	0.00216291	0.00237618	0.00270048	0.00269777	0.00184467	0.00209045	0.00187695	0.00193159	0.00118706	0.00174521	0.00196553	0.00278297	0.00170294	0.00140292	0.00126577	0.0013694
272	0.000774431	0.000688216	0.000655635	0.000755516	0.000750167	0.000831237	0.000746821	0.000729162	0.000799414	0.000767623	0.000826593	0.000779084	0.00065725	0.000627739	0.00057126	0.000598759	0.000615015	0.000652831	0.000691313	0.000554896	0.000650772	0.000553671	0.000694427	1.75903e-11	3.73034e-11	1.8114e-11	1.73242e-11	1.76821e-11	2.19147e-11	1.79405e-11	1.91704e-11	2.08195e-11	2.35644e-11	1.91665e-11	2.40673e-11	2.09862e-11	2.1991e-11	1.84285e-11	1.9016e-11	2.94113e-11	2.30248e-11	2.26985e-11	2.23606e-11	5.98858e-05	2.70655e-11	2.3178e-11	2.20235e-11	2.34532e-11	2.25069e-11
273	0.00404939	0.00410855	0.00353672	0.00379435	0.00386053	0.00376137	0.00375623	0.00408538	0.00331009	0.00324206	0.00351798	0.00309952	0.00273984	0.00295346	0.00280803	0.00309215	0.00226029	0.00243189	0.00264265	0.00221092	0.00257776	0.00286581	0.00321386	0.00312844	0.00670253	0.00451658	0.00467387	0.00336776	0.0038429	0.00226069	0.00395494	0.00310536	0.00382077	0.00321256	0.00341503	0.00252713	0.00288468	0.00357082	0.00237781	0.0016538	0.00264792	0.0010825	0.00141024	0.00228207	0.00216397	0.00198933	0.00290982	0.00158465	0.0020653
274	1.60674e-11	1.55989e-11	1.27585e-11	1.28781e-11	1.29903e-11	1.28242e-11	1.3424e-11	1.34796e-11	1.35761e-11	1.37118e-11	1.41696e-11	1.45632e-11	1.46553e-11	1.54577e-11	1.52797e-11	1.48243e-11	1.50979e-11	0.000487347	1.60726e-11	0.000463029	1.62255e-11	0.000436945	6.306e-05	0.000573255	0.00102607	0.000640351	0.000460086	0.000509484	2.19147e-11	0.000590538	0.000561026	0.000649146	0.000718509	0.000723785	0.000712953	0.000857055	0.000778656	0.000611835	0.00065316	0.000584712	0.000638731	2.26985e-11	0.000509331	0.000633389	0.000658282	0.000583186	0.000424176	0.000448804	0.00058942
275	0.309536	0.243033	0.282767	0.298829	0.286122	0.195019	0.236183	0.233706	0.219971	0.204637	0.194883	0.233344	0.272225	0.258028	0.304127	0.213389	0.390387	0.316646	0.22966	0.381261	0.166996	0.247437	0.259918	0.212274	0.15886	0.13661	0.539609	0.257822	0.106036	0.139934	0.201654	0.0855623	0.161751	0.185679	0.16194	0.172166	0.223869	0.229435	0.183571	0.0234964	0.0158166	0.0480374	0.0487311	0.0331897	0.0637855	0.0609236	0.087951	0.0363992	0.0334756
278	1.60674e-11	1.55989e-11	1.27585e-11	1.28781e-11	1.29903e-11	1.28242e-11	1.3424e-11	1.34796e-11	1.35761e-11	1.37118e-11	0.00429846	1.45632e-11	1.46553e-11	1.54577e-11	1.52797e-11	1.48243e-11	1.50979e-11	1.59472e-11	1.60726e-11	0.00357545	1.62255e-11	1.54267e-11	0.000357905	1.75903e-11	3.73034e-11	1.8114e-11	1.73242e-11	1.76821e-11	2.19147e-11	1.79405e-11	1.91704e-11	2.08195e-11	2.35644e-11	1.91665e-11	2.40673e-11	2.09862e-11	2.1991e-11	1.84285e-11	1.9016e-11	2.94113e-11	2.30248e-11	2.26985e-11	2.23606e-11	2.38566e-11	2.70655e-11	2.3178e-11	2.20235e-11	2.34532e-11	2.25069e-11
281	1.60674e-11	0.00225649	0.00237552	0.00352216	0.00365089	0.00412541	0.00305255	0.00258987	0.00295512	0.00383071	0.00234399	0.00212068	0.0036447	0.00396741	0.00423616	0.00281511	0.00385132	0.00210603	0.00239477	0.00261844	0.00342387	0.00396576	0.00299304	0.00153205	0.00229602	0.00129816	0.00188037	0.00259454	0.0010763	0.00229931	0.0179698	0.00130822	0.00231039	0.00299808	0.00240635	0.00245811	0.00329079	1.84285e-11	1.9016e-11	2.94113e-11	0.00486191	2.26985e-11	0.0120318	0.0208771	0.010836	0.00993889	0.00754928	0.00192971	0.00636554
283	0.0201426	0.00970844	0.00623593	0.00607085	0.00565714	0.0068131	0.00596255	0.00527051	0.0052404	0.00393714	0.00499501	0.00629297	0.00485834	0.00441035	0.00568121	0.00452601	0.00413769	0.00498164	0.00503176	0.00553983	0.00482031	0.00616086	0.00620339	0.00431264	0.0609681	0.0259129	0.0440614	0.174578	0.0160217	0.0221567	0.0196309	0.00776563	0.0067975	0.00494403	0.00479487	0.00987891	0.00480089	1.84285e-11	0.0186487	0.0466306	0.00482597	0.00283875	0.00592525	0.00534687	0.00859737	0.0067286	0.0071575	0.00553934	0.0110592
284	0.0010303	0.00124683	0.00158792	0.00197221	0.00196324	0.00225475	0.00261211	0.00218709	0.00268619	0.00275095	0.00313406	0.00293842	0.0025836	0.0025551	0.0025999	0.00262651	0.00270376	0.00277366	0.00238866	0.00252845	0.00256222	0.00278633	0.0023851	0.00284606	0.00653131	0.00431991	0.0041551	0.00587635	0.00504852	0.00682359	0.00948343	0.00569068	0.00686589	0.00617718	0.00588268	0.0092522	0.00758684	0.0133003	0.0100858	0.00486951	0.00352755	0.00345844	0.00494673	0.00777691	0.0100544	0.00907789	0.00834443	0.00769305	0.00796572
286	0.00441601	0.00432564	0.00425938	0.00443722	0.00386178	0.00402975	0.00423098	0.00461883	0.00350661	0.00354624	0.00389414	0.00323358	0.00316103	0.00341459	0.00349104	0.00322154	0.00260758	0.00285257	0.00288511	0.00272199	0.00251498	0.00335332	0.003572	0.00304033	0.00787117	0.00499453	0.00568169	0.00399198	0.00455826	0.00166036	0.00532146	0.00392084	0.00551097	0.0044146	0.00461673	0.0031256	0.00400065	0.0373609	0.00307024	0.00239489	0.00283925	0.00150254	0.00184161	0.00325928	0.00260949	0.00297781	0.00388234	0.00191135	0.00230921
287	1.60674e-11	1.55989e-11	1.27585e-11	1.28781e-11	1.29903e-11	1.28242e-11	1.3424e-11	1.34796e-11	1.35761e-11	1.37118e-11	1.41696e-11	1.45632e-11	1.46553e-11	1.54577e-11	1.52797e-11	1.48243e-11	1.50979e-11	1.59472e-11	1.60726e-11	1.56208e-11	1.62255e-11	1.54267e-11	1.4575e-11	1.75903e-11	3.73034e-11	1.8114e-11	1.73242e-11	1.76821e-11	2.19147e-11	1.79405e-11	0.000635835	2.08195e-11	2.35644e-11	1.91665e-11	2.40673e-11	2.09862e-11	2.1991e-11	1.84285e-11	0.00165631	2.94113e-11	0.00133382	2.26985e-11	0.00117337	0.0017384	0.00134579	0.00153234	0.00107151	0.00135616	0.00190627
288	0.0580719	0.0518883	0.0584612	0.0616782	0.0594398	0.06169	0.059717	0.0611484	0.0595242	0.0589827	0.0601241	0.0531708	0.0499545	0.0512697	0.0509082	0.0478603	0.0513506	0.0474942	0.0483262	0.047868	0.0495085	0.0498677	0.0544684	0.0560406	0.0770536	0.062604	0.0538109	0.0660808	0.0590381	0.0748198	0.00591796	0.0260259	0.0285675	0.0261221	0.0240047	0.0281155	0.0246451	0.0162606	0.0233468	0.016497	0.0185565	0.00826658	0.0181499	0.0198274	0.0209085	0.0211548	0.0178434	0.018744	0.0203806
289	0.0049139	0.00450118	0.00408132	0.00447717	0.0036321	0.00386987	0.00488382	0.00366523	0.0033614	0.00316105	0.0022347	0.00306487	0.00355596	0.00364378	0.00373492	0.00283392	0.00271974	0.00304598	0.00313142	0.00256958	0.0024859	0.003158	0.00348754	0.00841825	0.0121553	0.0106524	0.0111436	0.00934836	0.012812	0.00937021	1.91704e-11	0.000822288	0.000744015	0.000928345	0.000715458	0.000470403	0.00077662	0.000683822	0.000621365	0.000892889	0.000382673	0.000525917	0.000766302	0.000700433	0.000838467	0.000621547	0.000635929	0.000245207	0.000393244
290	0.000276479	0.000277476	0.000288538	0.000319182	0.000220826	1.28242e-11	0.000222411	0.000284809	0.000362831	0.00025133	0.000327366	0.000250641	0.000243115	0.00023615	0.000252061	0.000219806	0.000242414	0.000262371	1.60726e-11	1.56208e-11	0.000231865	0.000253788	0.000228339	0.000363786	0.000527064	0.000360159	0.000357194	0.000352055	0.000261241	0.000357199	1.91704e-11	0.000283017	2.35644e-11	0.000416032	2.40673e-11	0.000365012	0.000306456	0.000270719	0.000249446	2.94113e-11	0.0002087	2.26985e-11	0.00031627	0.000265682	2.70655e-11	2.3178e-11	0.000154873	2.34532e-11	2.25069e-11
291	1.60674e-11	1.55989e-11	1.27585e-11	1.28781e-11	1.29903e-11	1.28242e-11	1.3424e-11	1.34796e-11	1.35761e-11	1.37118e-11	1.41696e-11	1.45632e-11	1.46553e-11	1.54577e-11	1.52797e-11	1.48243e-11	1.50979e-11	1.59472e-11	1.60726e-11	1.56208e-11	1.62255e-11	1.54267e-11	1.4575e-11	1.75903e-11	3.73034e-11	1.8114e-11	1.73242e-11	1.76821e-11	2.19147e-11	1.79405e-11	1.91704e-11	2.08195e-11	2.35644e-11	1.91665e-11	0.00157426	2.09862e-11	2.1991e-11	0.00229763	0.00174238	2.94113e-11	2.30248e-11	0.000958876	0.00186727	0.00222988	0.00280438	0.00196471	0.00240098	0.00119975	0.00297579
292	0.000841805	1.55989e-11	1.27585e-11	1.28781e-11	0.000802293	1.28242e-11	1.3424e-11	0.000793529	0.000816595	0.000799843	0.000829123	0.000675688	1.46553e-11	0.000655303	1.52797e-11	0.000613795	0.000659119	0.000651008	1.60726e-11	1.56208e-11	1.62255e-11	0.000651543	0.000399529	0.00101964	0.00188532	1.8114e-11	0.00105129	1.76821e-11	0.00112804	1.79405e-11	1.91704e-11	0.000554773	0.000414706	1.91665e-11	2.40673e-11	2.09862e-11	0.000371772	1.84285e-11	1.9016e-11	2.94113e-11	2.30248e-11	2.26985e-11	2.23606e-11	2.38566e-11	2.70655e-11	2.3178e-11	2.20235e-11	2.34532e-11	2.25069e-11
293	0.00102876	0.000786361	0.00107182	0.00102739	0.000975232	0.000914605	0.00101102	0.00110677	0.00112619	0.00101606	0.00102867	0.00093491	0.000853674	0.000915323	0.00099915	0.000753012	0.000916225	0.000914757	0.000794492	0.000727562	0.000798261	0.000821399	0.000932802	0.0013271	0.00251806	0.00141634	0.0013416	0.00151528	0.00162945	0.00153764	1.07149e-05	0.00035276	0.000324522	0.000437684	2.0778e-06	0.000390364	0.000276767	0.000326239	0.000384251	2.94113e-11	2.30248e-11	0.000280458	2.23606e-11	2.38566e-11	2.70655e-11	2.3178e-11	2.20235e-11	2.34532e-11	2.25069e-11
295	1.60674e-11	1.55989e-11	1.27585e-11	1.28781e-11	1.29903e-11	1.28242e-11	1.3424e-11	1.34796e-11	1.35761e-11	1.37118e-11	1.41696e-11	1.45632e-11	1.46553e-11	1.54577e-11	1.52797e-11	1.48243e-11	1.50979e-11	1.59472e-11	0.000236966	1.56208e-11	1.62255e-11	1.54267e-11	1.07712e-05	1.75903e-11	0.000588705	1.8114e-11	1.73242e-11	0.000361435	2.19147e-11	1.79405e-11	1.91704e-11	2.08195e-11	2.35644e-11	1.91665e-11	2.40673e-11	2.09862e-11	2.1991e-11	1.84285e-11	1.9016e-11	2.94113e-11	2.30248e-11	2.26985e-11	2.23606e-11	6.71138e-05	2.70655e-11	2.3178e-11	4.71052e-05	2.34532e-11	2.25069e-11
297	0.00294254	0.00412762	0.00287917	0.00331498	0.00249525	0.00349279	0.00275847	0.00148472	0.00179456	0.00147282	0.0016596	0.00175334	0.00112339	0.00161415	0.00186408	0.00112305	0.00167095	0.0010836	0.00253166	0.0023009	0.00118742	0.00128504	0.0020891	0.00220621	0.00485192	0.00495534	0.00426159	0.00501513	0.00224571	0.00510632	0.00416484	0.00159192	0.00239981	0.0024968	0.00230537	0.00227941	0.00194939	0.00343745	0.00254606	0.00251699	0.00205479	0.00137289	0.00222007	0.00289603	0.00290426	0.00195142	0.0021282	0.00207341	0.00247752
298	0.00135975	0.00111702	0.00117099	0.00120279	0.00117686	0.00114434	0.00115681	0.00117635	0.00121356	0.00110695	0.0010485	0.00104516	0.001021	0.00108866	0.00102366	0.000930855	0.00102704	0.00103207	0.000920845	0.000894547	0.000923999	0.0010347	0.00108257	0.00152567	0.00303101	0.00159916	0.0015958	0.00179843	0.00173183	0.00177076	1.91704e-11	0.000467589	0.000563558	0.000620944	0.000394792	0.00040751	2.1991e-11	0.000424846	0.000476574	2.94113e-11	2.30248e-11	0.000376348	2.23606e-11	2.38566e-11	2.70655e-11	0.000326043	2.20235e-11	0.00042609	0.000408547
299	0.000484716	0.000328652	0.000469004	0.000527729	0.000454339	0.000451168	0.000488163	0.000493582	0.000456586	0.000268956	0.000328435	0.000454727	0.000433674	0.00046868	0.000485251	0.000377583	0.000401255	0.000367184	0.000416231	0.000361567	0.000363947	0.000449531	0.000424135	0.000589201	0.000848382	0.000577631	0.000567875	0.000784767	0.000704756	0.000764899	6.60974e-06	0.000164118	0.00023296	0.000187239	2.40673e-11	2.09862e-11	2.1991e-11	0.00024102	1.9016e-11	2.94113e-11	2.30248e-11	2.26985e-11	2.23606e-11	2.38566e-11	6.39145e-05	2.3178e-11	2.20235e-11	2.34532e-11	2.25069e-11
300	0.00383469	0.00775087	0.0046946	0.00413413	0.00592866	0.00563773	0.00471447	0.0292647	0.00997052	0.00564371	0.00636821	0.00733862	0.0034338	0.012369	0.0101118	0.0119221	0.00283462	0.00444672	0.0163655	0.0103795	0.0107872	0.00690656	0.00840171	0.00305635	0.00630846	0.00405137	0.0147382	0.00625419	0.00789745	0.0109282	0.00651574	0.00267175	0.00297972	0.00647146	0.00197275	0.00800939	0.00311308	0.00926576	0.00330195	0.00360402	0.00218204	0.0025678	0.00272512	0.00307161	0.00414044	0.00596218	0.00337048	0.0171598	0.00723886
302	0.000796305	0.000547601	0.000545859	0.000511785	0.000467923	0.000471541	0.000456183	0.00048659	0.00042769	0.000415908	1.41696e-11	0.000439686	0.00039038	0.000284721	0.000332726	0.0002982	0.000231298	0.000266405	1.60726e-11	0.000247204	1.62255e-11	1.54267e-11	0.000346273	0.00761422	0.0165787	0.00375921	0.00280076	0.00207345	0.00229219	0.00175486	0.00122486	0.00102516	0.00132182	0.000892294	0.000768715	0.000763331	0.000767658	0.000788453	0.000711986	0.0017352	2.30248e-11	0.000598283	2.23606e-11	2.38566e-11	2.70655e-11	0.00040563	2.20235e-11	2.34532e-11	2.25069e-11
303	0.000960731	0.000810531	0.00104118	0.00106633	0.000832456	0.00105781	0.00113133	0.00114614	0.00100879	0.000996194	0.00100879	0.00103587	0.000705774	0.00077051	0.000697141	0.000739781	0.000840004	0.000834867	0.000902393	0.000832259	0.000819286	0.000846312	0.000912931	0.00193043	0.00331121	0.00250334	0.00185507	0.00222373	0.00223576	0.00343599	1.91704e-11	0.00129956	0.00129733	0.00140319	2.40673e-11	0.000764218	0.000902142	1.84285e-11	0.000712306	0.000637615	2.30248e-11	2.26985e-11	2.23606e-11	2.38566e-11	2.70655e-11	2.3178e-11	2.20235e-11	0.00019107	2.25069e-11
304	0.00168643	0.00145392	0.00156006	0.00150681	0.00149201	0.00155374	0.00147574	0.00153944	0.0013675	0.00140111	0.00138275	0.00127923	0.00112754	0.00124372	0.0012255	0.00113247	0.00115608	0.00105418	0.00110972	0.00100937	0.00110028	0.00115208	0.00131862	0.00243928	0.00634316	0.00408667	0.00411153	0.00334262	0.00399473	0.00334983	1.91704e-11	2.08195e-11	2.35644e-11	1.91665e-11	2.40673e-11	2.09862e-11	2.1991e-11	1.84285e-11	1.9016e-11	2.94113e-11	0.00320535	2.26985e-11	2.23606e-11	2.38566e-11	2.70655e-11	2.3178e-11	2.20235e-11	2.34532e-11	2.25069e-11
305	0.00404614	0.002866	0.00321851	0.0031102	0.0027093	0.00346194	0.00319891	0.00265563	0.00253445	0.00278062	0.00295976	0.0023766	0.00255557	0.00237803	0.00230825	0.00208348	0.00240483	0.00215947	0.00199846	0.00214973	0.00196337	0.00227267	0.00264509	0.0319041	0.106192	0.0783326	0.0783624	0.0480125	0.0733519	0.0525469	0.0593256	0.0627782	0.0635732	0.0565387	0.0523213	0.0604286	0.0640413	0.0355546	0.0713905	0.115293	0.0842341	0.0600878	0.0449743	0.0513998	0.0506673	0.0515318	0.0553251	0.0338132	0.0528668
306	1.60674e-11	1.55989e-11	1.27585e-11	1.28781e-11	1.29903e-11	1.28242e-11	1.3424e-11	1.34796e-11	1.35761e-11	1.37118e-11	1.41696e-11	1.45632e-11	1.46553e-11	1.54577e-11	1.52797e-11	1.48243e-11	1.50979e-11	1.59472e-11	1.60726e-11	1.56208e-11	1.62255e-11	1.54267e-11	1.4575e-11	1.75903e-11	3.73034e-11	1.8114e-11	1.73242e-11	1.76821e-11	2.19147e-11	1.79405e-11	1.91704e-11	2.08195e-11	0.000953102	0.000976807	0.000707159	0.00086032	0.00066356	0.000759685	0.000805776	2.94113e-11	2.30248e-11	2.26985e-11	2.23606e-11	0.000714035	2.70655e-11	0.000703098	2.20235e-11	2.34532e-11	2.25069e-11
307	0.00329608	0.00354135	0.00341609	0.00361149	0.00354262	0.00340484	0.00309961	0.00310964	0.00266321	0.00327613	0.00309522	0.00267061	0.0027205	0.00283732	0.00264374	0.00261007	0.00280407	0.00235476	0.00254543	0.00238741	0.00280383	0.00304521	0.00297633	1.75903e-11	0.00598759	0.00319167	0.00207839	1.76821e-11	2.19147e-11	0.00238697	0.00441523	2.08195e-11	2.35644e-11	1.91665e-11	2.40673e-11	2.09862e-11	2.1991e-11	1.84285e-11	1.9016e-11	2.94113e-11	0.00205439	2.26985e-11	2.23606e-11	2.38566e-11	0.00249985	0.00186753	0.0014149	2.34532e-11	0.00250641
308	1.60674e-11	0.000924611	0.00114847	0.00108123	0.00115953	0.00110232	0.000894646	0.00105683	0.0010395	0.00114519	0.00108622	0.00091878	0.000875378	0.00103735	0.00106407	0.00094834	0.00101447	0.000706232	0.000918756	0.000761602	0.000965755	0.00108423	0.000951523	0.000934545	0.00135396	0.00114151	0.00110224	0.0011947	0.000850123	0.00131552	0.00111005	0.000719273	0.00093602	0.000976807	0.000707159	0.00086032	0.00066356	0.000759685	0.000805776	0.000204376	0.000648662	0.000405745	0.00044587	0.000714035	0.000507413	0.000703098	0.000512423	0.000656153	0.000645909
309	0.000266258	0.00032658	0.000330008	0.000320921	0.000360505	0.000309696	0.000284408	0.000375238	0.000246851	0.000427393	0.000268732	0.000267634	0.000250421	0.00029124	0.00030224	0.000324623	0.000251586	0.000248987	0.000356677	0.000267384	0.000329552	0.000415448	0.000310108	1.75903e-11	0.000390222	0.000245888	0.000200245	0.000308471	0.000163913	0.000265518	0.000237227	0.000150707	0.000217137	0.000282182	0.000213281	0.000246323	0.000187795	0.000326178	0.000168092	2.94113e-11	0.000148751	2.26985e-11	2.23606e-11	0.000175751	2.70655e-11	0.000192928	0.00024842	2.34532e-11	0.00014101
311	0.00449879	0.00391793	0.0041114	0.00421186	0.00415695	0.00419716	0.00418077	0.0041739	0.00396403	0.00396891	0.0040379	0.00379118	0.00354332	0.00360826	0.00355377	0.00332574	0.00348677	0.00339409	0.00343237	0.00314452	0.00327466	0.00344378	0.00379173	0.0054361	0.0117177	0.00629818	0.00611298	0.00651007	0.00662035	0.00660404	3.64036e-05	0.00161418	0.00181033	0.00164214	0.00127791	0.00166912	0.00143441	0.00141342	0.00129967	2.94113e-11	2.30248e-11	0.000435947	0.000585247	0.000826377	0.000854086	0.000822062	0.000857052	0.000278031	2.25069e-11
313	0.00188017	0.0015532	0.00180929	0.00183087	0.00177567	0.00175136	0.00175847	0.00181676	0.00170146	0.00174803	0.00172886	0.00148031	0.00153209	0.00150651	0.00146258	0.00140757	0.00145789	0.00141866	0.00138908	0.00138783	0.00140569	0.00144036	0.00160194	0.00221479	0.00439769	0.00259937	0.00258082	0.00266856	0.00267891	0.00272246	1.91704e-11	2.08195e-11	0.000927786	0.000991785	2.40673e-11	2.09862e-11	2.1991e-11	1.84285e-11	1.9016e-11	2.94113e-11	2.30248e-11	2.26985e-11	2.23606e-11	2.38566e-11	2.70655e-11	2.3178e-11	2.20235e-11	2.34532e-11	2.25069e-11
314	0.00326903	0.00226277	0.00239844	0.00188419	0.00263003	0.00209697	0.00204463	0.00149533	0.00120973	0.0023542	0.00238711	0.00201588	0.00237034	0.00147362	0.00169712	0.00168687	0.00134172	0.00148149	0.00149528	0.0015807	0.00175763	0.00232316	0.00196619	0.000587762	0.00221748	0.0012438	0.00124481	0.00120517	0.00173203	0.0020372	0.00244123	0.00202211	0.00167666	0.00136629	0.00208062	0.00140824	0.00153579	0.00293578	0.00410234	0.00601685	0.00148054	0.000431603	0.00108319	0.00128841	0.00196617	0.0041698	0.00229161	0.00195593	0.00300849
315	0.000526402	0.000391908	0.000395479	0.00044647	0.000419714	0.00040043	0.000486858	0.000359429	0.00025295	0.00048462	0.000291777	0.000298138	0.000412156	0.000325071	0.000357808	0.000248146	0.0002972	0.000332272	0.000297112	0.000317901	0.000351082	0.000267664	0.000361845	0.000416151	0.000623485	0.000433848	0.000413035	0.000349868	0.000445356	0.000494161	0.000642367	2.08195e-11	0.000446918	0.000426014	0.000348459	0.00028605	0.000293748	0.000351592	0.000326949	2.94113e-11	2.30248e-11	2.26985e-11	2.23606e-11	0.000286234	2.70655e-11	0.000211547	0.000154153	2.34532e-11	0.000234489
316	0.00119123	0.000735567	0.000602446	0.000595862	0.000599343	0.00060701	0.00101589	0.000536002	0.000466829	0.000685026	0.000390817	0.000628679	0.000635802	0.000532745	0.000515923	0.000360527	0.00040291	0.000659111	0.000507095	0.000466203	0.000573165	0.000491873	0.000600003	0.000242243	0.00065802	0.000280273	0.000257706	0.000290348	0.000427009	0.0004383	0.000638064	2.08195e-11	2.35644e-11	0.000387588	2.40673e-11	0.00022017	0.000340057	0.000228831	0.000359483	0.000936423	0.000408676	2.26985e-11	0.000517223	0.000494538	0.000570385	2.3178e-11	0.000422903	2.34532e-11	2.25069e-11
317	0.00030736	0.000205469	0.000253004	0.000276889	0.000227329	0.000232319	0.000279108	0.000205811	0.000164293	0.000345026	1.41696e-11	0.000259245	0.000263691	0.000188232	0.000253057	1.48243e-11	0.000136864	0.000292221	0.000207848	1.56208e-11	0.000244641	1.54267e-11	0.000197382	0.000340312	3.73034e-11	0.000649181	0.000491942	0.000415463	0.000576459	0.000555332	0.000322008	0.000281074	0.00032828	0.000364833	0.000325564	0.000493443	0.000649781	0.000218147	0.000527893	0.000307687	0.000245576	0.000368417	2.23606e-11	0.000326553	0.000471719	0.000326888	0.000365467	0.000124041	0.000395549
318	0.000305328	0.000424534	0.000335303	0.00026834	0.000251242	0.000295108	0.000285192	0.000313867	0.000242551	0.000355409	0.000262336	0.000221759	0.000250617	0.000301468	1.52797e-11	1.48243e-11	1.50979e-11	1.59472e-11	0.000317118	1.56208e-11	1.62255e-11	1.54267e-11	0.000201371	1.75903e-11	0.000872467	1.8114e-11	1.73242e-11	1.76821e-11	2.19147e-11	1.79405e-11	0.000739244	2.08195e-11	2.35644e-11	1.91665e-11	2.40673e-11	2.09862e-11	2.1991e-11	1.84285e-11	1.9016e-11	2.94113e-11	2.30248e-11	2.26985e-11	2.23606e-11	2.38566e-11	2.70655e-11	2.3178e-11	2.20235e-11	2.34532e-11	2.25069e-11
319	0.0770941	0.0690331	0.0680263	0.0703963	0.075085	0.0606196	0.0790359	0.0772914	0.0716611	0.0686674	0.0511666	0.0713069	0.0652332	0.0691072	0.0730805	0.0766263	0.0828079	0.0728774	0.0624676	0.0729044	0.0559849	0.0729401	0.0701551	0.0576688	0.0726764	0.0512006	0.0653397	0.0527704	0.037562	0.0525269	0.0641365	0.0431825	0.0539012	0.0592085	0.064201	0.0593834	0.0488528	0.052198	0.0467038	0.0677249	0.0586546	0.0429544	0.0439557	0.0611275	0.0567846	0.0507827	0.052913	0.0665748	0.0534684
320	0.182332	0.204011	0.196913	0.228612	0.223668	0.19049	0.245636	0.169829	0.160879	0.201234	0.107867	0.139947	0.160891	0.204207	0.195284	0.157733	0.151584	0.144771	0.129176	0.116733	0.120643	0.159123	0.172344	0.198878	0.340734	0.170618	0.218065	0.203668	0.190394	0.196935	0.353433	0.120983	0.169045	0.155775	0.207463	0.104873	0.155963	0.1688	0.138413	0.144437	0.153141	0.12584	0.159866	0.19693	0.167527	0.181154	0.162788	0.0856626	0.154493
321	0.000331513	0.0004413	0.000341898	0.000390036	0.000430426	4.24988e-06	0.000458263	0.00025353	0.000278163	0.000317683	1.41696e-11	1.45632e-11	0.000296591	0.000377166	0.000348487	0.00041231	0.000298995	3.23909e-06	1.60726e-11	1.56208e-11	0.000331128	1.54267e-11	0.00024159	1.75903e-11	3.73034e-11	1.8114e-11	0.000431363	1.76821e-11	1.53792e-05	0.000428873	1.91704e-11	0.000189196	2.35644e-11	4.38894e-05	2.40673e-11	0.000126032	2.1991e-11	0.000295279	0.000182454	2.94113e-11	2.30248e-11	2.26985e-11	2.23606e-11	2.38566e-11	0.000409572	2.3178e-11	2.20235e-11	2.34532e-11	2.25069e-11
322	1.60674e-11	1.55989e-11	1.27585e-11	1.28781e-11	1.29903e-11	1.28242e-11	1.3424e-11	1.34796e-11	1.35761e-11	1.37118e-11	1.41696e-11	1.45632e-11	3.91691e-05	1.54577e-11	1.52797e-11	1.48243e-11	1.50979e-11	1.59472e-11	1.60726e-11	1.56208e-11	1.62255e-11	1.54267e-11	1.78043e-06	1.75903e-11	0.00201618	1.8114e-11	1.73242e-11	1.76821e-11	2.19147e-11	1.79405e-11	1.91704e-11	0.000431556	2.35644e-11	1.91665e-11	2.40673e-11	0.000197739	0.000246819	1.84285e-11	1.9016e-11	2.94113e-11	0.000261891	0.0010211	2.23606e-11	0.000282534	2.70655e-11	2.3178e-11	2.20235e-11	2.34532e-11	2.25069e-11
324	0.0266239	0.0236875	0.0249366	0.0264554	0.0261156	0.0259385	0.0266336	0.0259491	0.0245618	0.0248737	0.0238969	0.0232527	0.021569	0.0225486	0.0225199	0.0204885	0.0214054	0.0209189	0.0211375	0.0195053	0.0207723	0.0216862	0.0234308	0.035672	0.0757617	0.0393832	0.0390675	0.0422808	0.0426309	0.0420141	1.91704e-11	0.00935304	0.0108536	0.00977846	0.00832088	0.00948866	0.00846993	0.00855801	0.00777314	0.00148995	0.00195742	0.00290709	0.00343067	0.00490411	0.00591036	0.0049474	0.00539756	0.00165408	0.00257749
325	0.00217139	0.00275952	0.00144076	0.00193684	0.00101106	0.00154366	0.00180744	0.00158889	0.00155357	0.00272561	0.00327783	0.00162436	0.00103201	0.00219986	0.00197179	0.00101056	0.00105398	0.00336222	0.00143401	0.00119799	0.000924542	0.00160755	0.00178343	0.0016221	0.00350816	0.00338007	0.00104509	0.000933117	2.19147e-11	0.00444393	0.00177227	0.00195609	0.0011038	0.00196313	0.00129233	0.0029417	0.00111764	0.00167761	0.00135951	0.00265178	0.00173933	0.000652422	0.000882143	0.00184916	0.0018512	0.00138821	0.00136149	0.000760645	0.00225971
326	0.00156779	0.00123447	0.00111285	0.00115797	0.00110051	0.000993839	0.00139013	0.000848051	0.000672475	0.000984537	0.000660324	0.000747324	0.00091529	0.000861545	0.00087098	0.000799639	0.000683071	0.000869486	0.000907278	0.000669743	0.000637069	0.000810149	0.000931569	0.000329453	3.73034e-11	1.8114e-11	0.000338119	1.76821e-11	2.19147e-11	0.000285735	0.000513794	0.000314307	2.35644e-11	0.000509613	0.000434397	0.0003427	0.00039487	1.84285e-11	0.000267622	2.94113e-11	2.30248e-11	2.26985e-11	2.23606e-11	0.000472911	0.000379805	0.000376245	0.0004093	0.000201403	0.000553027
327	1.60674e-11	0.00217183	0.0030582	0.0025748	0.00312175	0.00389463	0.00306134	0.00333109	0.00350538	0.00251942	0.00493404	0.00245389	0.00337577	0.00341546	0.0042471	0.00435167	0.00396827	0.00244416	0.00258712	0.00598458	0.00342435	0.00309384	0.00325085	0.00263265	0.027106	0.00431921	0.00507264	0.00411914	0.00363509	0.00953848	0.00646542	0.00255606	0.00355773	0.00121378	0.00210048	0.00222351	0.000992073	0.00142981	0.00146161	0.00290527	0.00579918	0.000987728	0.000993646	0.00351628	0.00156458	0.00468594	0.0040702	0.00259164	0.00200707
328	0.00771902	0.00671174	0.00781064	0.00816478	0.00797796	0.00795738	0.00805289	0.00794952	0.00763075	0.00765662	0.00748243	0.00667371	0.00648817	0.00675617	0.00670074	0.00631758	0.00650453	0.00622298	0.00636699	0.00589504	0.00627358	0.00667807	0.00709051	0.00916899	0.0189282	0.0100751	0.010071	0.011051	0.0104608	0.0110165	1.14503e-05	0.00291199	0.00294084	0.00261377	0.00236106	0.00282707	0.00218615	0.00276105	0.00229216	0.00150422	0.00190287	0.00161923	0.00152043	0.00230879	0.00223996	0.00206107	0.00182153	0.00166181	0.00198643
329	1.60674e-11	1.55989e-11	0.000380584	0.000506831	0.000692435	0.000824148	1.3424e-11	0.000763598	0.000852016	0.00116416	0.0015892	0.000669385	1.46553e-11	0.000993344	0.00104236	0.00120392	0.00130415	0.000974192	0.00105457	0.0012348	0.0013305	0.00131879	0.00081359	0.00109846	3.73034e-11	0.0013276	0.00115118	0.000893094	0.000493472	0.00186448	1.91704e-11	2.08195e-11	2.35644e-11	1.91665e-11	2.40673e-11	2.09862e-11	2.1991e-11	1.84285e-11	1.9016e-11	2.94113e-11	2.30248e-11	2.26985e-11	2.23606e-11	2.38566e-11	2.70655e-11	2.3178e-11	0.000424512	2.34532e-11	2.25069e-11
330	0.000845707	0.000840932	0.00120618	0.000952293	0.000730695	0.000937266	0.000926855	0.000998715	0.00103859	0.000764258	0.000961333	0.000864049	0.00100853	0.000840187	0.000757828	0.000482203	0.000798787	0.00081586	0.000705651	0.000652997	0.000402336	0.000575204	0.000823021	0.00126054	0.00176305	0.00105519	0.00133591	0.000813173	0.000815958	0.000893408	0.0012982	0.00140535	0.00108175	0.00209745	0.00168817	0.00149619	0.0024646	0.000977505	0.00123266	0.00237316	0.00267771	0.00160583	0.00132569	0.00149759	0.00162942	0.00131646	0.00120801	0.000945442	0.00147435
331	1.60674e-11	1.55989e-11	1.27585e-11	1.28781e-11	1.29903e-11	1.28242e-11	1.3424e-11	1.34796e-11	1.35761e-11	1.37118e-11	1.41696e-11	1.45632e-11	1.46553e-11	1.54577e-11	1.52797e-11	1.48243e-11	1.50979e-11	1.59472e-11	1.60726e-11	1.56208e-11	1.62255e-11	1.54267e-11	1.4575e-11	1.75903e-11	3.73034e-11	0.00114469	0.000727751	0.000649508	0.00122953	0.00100603	0.000776651	0.000423142	2.35644e-11	1.91665e-11	2.40673e-11	2.09862e-11	0.000188785	0.000167594	0.00103551	0.000605729	0.000283472	0.000459173	2.23606e-11	0.000837711	2.70655e-11	2.3178e-11	0.000242979	2.34532e-11	0.000169066
333	0.000946325	0.000703493	0.000776314	0.000839999	0.000800334	0.000834652	0.000761871	0.000811833	0.000814688	0.000962942	0.000776839	0.000890883	0.000693108	0.000727099	0.000653529	0.000635944	0.000694248	0.000599715	0.000652692	0.000590139	0.000637678	0.000671418	0.000748897	0.000840624	0.00178172	0.000926386	0.000905019	0.000988415	0.00107441	0.00101571	0.000184493	0.000586767	0.000407387	0.000345472	0.000372761	0.000374118	0.000357773	0.000309472	0.000439609	0.000221762	0.000289806	0.00024103	0.000238636	0.000591603	0.000352558	0.000258548	0.000211561	0.00018996	0.000206947
334	0.000436398	0.000489134	0.000472838	0.000455049	0.000459907	0.000469175	0.000415545	0.000456874	0.000438396	0.000453331	0.000443901	0.000425338	0.000447218	0.000410872	0.00036225	0.000361888	0.000352833	0.000344437	0.000334974	0.000341627	0.000328785	0.000395911	0.000413486	5.68956e-05	6.55443e-05	2.36417e-05	2.19346e-05	8.93196e-05	1.49327e-07	3.66617e-05	2.98183e-05	2.08195e-11	2.35644e-11	1.91665e-11	2.40673e-11	2.09862e-11	2.1991e-11	1.84285e-11	1.9016e-11	2.94113e-11	2.30248e-11	2.26985e-11	4.72291e-05	2.38566e-11	4.74052e-05	4.17061e-05	2.20235e-11	2.34532e-11	2.25069e-11
335	0.00151226	0.00129268	0.00145105	0.00153556	0.00153287	0.00154112	0.00152047	0.00169343	0.00148891	0.00156353	0.00150032	0.00139234	0.00146175	0.00143017	0.0012394	0.00122875	0.00131305	0.00118556	0.00120849	0.00115564	0.00114776	0.00135761	0.00139785	0.00189273	0.00347126	0.00196234	0.00179168	0.00219241	0.00205544	0.00209662	1.91704e-11	0.000660349	0.000584942	0.000522158	0.00050478	0.000592015	2.1991e-11	0.00047991	0.000467768	2.94113e-11	0.000578422	0.000348722	2.23606e-11	2.38566e-11	2.70655e-11	0.000440816	0.000341617	0.000339223	0.000392086
337	0.000594768	0.000529596	0.00053566	0.000633887	0.000597639	0.000531861	0.000617673	0.00063623	0.000539981	0.000550084	0.000540362	0.000477677	0.00050568	0.000535036	0.000412966	0.000527431	0.000436124	0.000409883	0.000322637	0.000396181	0.000375922	0.000366984	0.000503376	0.000149049	3.73034e-11	0.000126601	1.73242e-11	0.000180807	8.53136e-05	1.79405e-11	0.0001018	0.000198486	2.35644e-11	1.91665e-11	0.00024047	0.000280624	0.000252094	0.000281127	1.9016e-11	2.94113e-11	0.000149822	2.26985e-11	0.000257248	2.38566e-11	0.000351128	0.000339717	2.20235e-11	2.34532e-11	0.000232183
339	0.000292609	0.000202535	0.000210668	0.000259675	0.00031654	0.000256734	0.000383502	0.000214925	0.000202116	0.000278703	0.000229505	0.000217415	0.000236308	0.000237408	0.000222532	1.48243e-11	0.000163957	0.000203408	0.000285751	0.000139961	0.000252231	0.000242385	0.000229494	1.75903e-11	3.73034e-11	1.8114e-11	1.73242e-11	1.76821e-11	0.00035274	1.79405e-11	1.91704e-11	2.08195e-11	2.35644e-11	1.91665e-11	2.40673e-11	2.09862e-11	2.1991e-11	1.84285e-11	1.9016e-11	2.94113e-11	2.30248e-11	2.26985e-11	2.23606e-11	2.38566e-11	4.20562e-05	2.3178e-11	2.20235e-11	2.34532e-11	2.25069e-11
340	0.00261021	0.00210985	0.00216928	0.00224953	0.00204667	0.00209364	0.00200991	0.00194115	0.00191609	0.00201759	0.00179983	0.00188914	0.00180864	0.00185469	0.00163948	0.00171564	0.0017543	0.00182492	0.00158229	0.0014266	0.00155945	0.00173267	0.0018978	0.00182605	0.00421526	0.00206338	0.00192029	0.00207757	0.00209663	0.00235256	0.00180662	0.00186801	0.00216569	0.00173545	0.00187813	0.00176885	0.00163238	0.00168902	0.00166392	0.00182681	0.00148742	0.00124984	0.00122532	0.0018554	0.00203445	0.00161481	0.00152442	0.00131986	0.00175804
341	0.0954404	0.0447743	0.0963476	0.0836708	0.0598901	0.0943122	0.0900154	0.0774238	0.0569196	0.0729446	0.0653844	0.0736112	0.0823478	0.0790207	0.0719256	0.062784	0.103071	0.0770303	0.0554892	0.0701593	0.0375225	0.0875474	0.0744378	0.0737949	0.108167	0.0664975	0.0599267	0.053475	0.0350471	0.0542802	0.0436126	0.0433371	0.0647413	0.0640238	0.0536263	0.0923819	0.0725202	0.0386871	0.0511282	0.112681	0.0551898	0.0327681	0.0443202	0.0652662	0.057372	0.069528	0.0540632	0.0607353	0.082552
342	1.60674e-11	1.55989e-11	1.27585e-11	1.28781e-11	1.29903e-11	0.00489179	1.3424e-11	1.34796e-11	1.35761e-11	1.37118e-11	1.41696e-11	1.45632e-11	1.46553e-11	1.54577e-11	1.52797e-11	1.48243e-11	1.50979e-11	1.59472e-11	1.60726e-11	1.56208e-11	0.00255338	1.54267e-11	0.000338417	0.00445503	0.00782506	0.00432726	0.00409348	0.00419962	0.00354949	0.0041277	1.91704e-11	2.08195e-11	2.35644e-11	1.91665e-11	2.40673e-11	2.09862e-11	2.1991e-11	1.84285e-11	1.9016e-11	2.94113e-11	2.30248e-11	2.26985e-11	2.23606e-11	2.38566e-11	2.70655e-11	2.3178e-11	2.20235e-11	2.34532e-11	2.25069e-11
343	1.60674e-11	1.55989e-11	1.27585e-11	1.28781e-11	1.29903e-11	1.28242e-11	1.3424e-11	1.34796e-11	1.35761e-11	1.37118e-11	1.41696e-11	1.45632e-11	1.46553e-11	1.54577e-11	1.52797e-11	1.48243e-11	1.50979e-11	1.59472e-11	1.60726e-11	1.56208e-11	1.62255e-11	1.54267e-11	1.4575e-11	0.000911157	3.73034e-11	1.8114e-11	1.73242e-11	0.00117778	2.19147e-11	0.00149888	0.00105504	0.000962532	0.000906308	0.000972697	0.000571463	0.00109721	0.000572909	0.000971225	0.000923372	2.94113e-11	2.30248e-11	2.26985e-11	0.000558751	0.00109378	0.000925365	0.000940734	0.00063112	0.00058986	0.00109776
344	0.000323717	0.000224639	0.00036052	0.000158917	8.54026e-05	4.65757e-05	1.3424e-11	7.74077e-05	0.00014205	1.37118e-11	0.000117021	0.00014424	1.46553e-11	0.000196415	1.52797e-11	0.000168789	0.000111793	1.59472e-11	1.60726e-11	1.56208e-11	1.62255e-11	1.54267e-11	9.80676e-05	0.000528583	0.00138643	0.000640037	0.00060506	0.000469859	0.000722975	0.000674352	0.000600655	0.000989546	0.00156588	0.00123548	0.00117131	0.00108832	0.0014467	0.00107885	0.00113177	0.000954438	0.00077058	0.000653519	0.000478571	0.000492403	0.000828484	0.000513388	0.000609153	0.0006949	0.000723814
346	0.00347597	0.00324513	0.00365368	0.00384713	0.0036748	0.00353737	0.00417113	0.00390233	0.00341026	0.00335971	0.00308717	0.00370291	0.00308549	0.00303008	0.00271825	0.00254633	0.00256493	0.00314347	0.0025661	0.0021931	0.0022413	0.00227544	0.003156	0.0137928	0.0376775	0.0191458	0.0156369	0.01398	0.0204074	0.0161104	0.000106464	0.00670042	0.00805146	0.00687391	0.00600998	0.00590022	0.00612257	0.00399171	0.00478299	0.00219936	0.00173444	0.00276645	0.00207897	0.00207859	0.00306924	0.00222084	0.00256194	0.00108699	0.00129478
347	0.00757373	0.00637552	0.00715738	0.00765984	0.0071399	0.00697255	0.00787421	0.0072087	0.00566334	0.00619273	0.00709286	0.00618898	0.00582	0.0065749	0.00624307	0.00630164	0.0056486	0.00597716	0.00561775	0.00574716	0.00590737	0.00539242	0.00646954	1.75903e-11	3.73034e-11	1.8114e-11	1.73242e-11	0.0113223	2.19147e-11	1.79405e-11	1.91704e-11	2.08195e-11	2.35644e-11	1.91665e-11	2.40673e-11	0.00411494	2.1991e-11	0.00303274	1.9016e-11	2.94113e-11	2.30248e-11	0.00213796	0.00175519	0.00275287	0.00233175	0.00225995	0.00238033	0.00209318	0.00227701
348	0.00139492	0.00105798	0.00111556	0.00106676	0.000934641	0.000899087	0.0011818	0.000720013	0.0005875	0.00085785	0.000606771	0.000686581	0.000744843	0.000804884	0.000811273	0.000635027	0.000602868	0.000727688	0.00063835	0.000631257	0.00063851	0.00072501	0.000821326	1.75903e-11	3.73034e-11	1.8114e-11	1.73242e-11	1.76821e-11	2.19147e-11	1.79405e-11	0.000160271	2.08195e-11	2.35644e-11	0.000310477	0.000206085	2.09862e-11	0.00021966	1.84285e-11	1.9016e-11	2.94113e-11	0.000216679	2.26985e-11	0.000289698	2.38566e-11	2.70655e-11	0.000240008	2.20235e-11	2.34532e-11	0.000316263
349	0.00936677	0.00878718	0.0102426	0.0119797	0.011523	0.0110396	0.0134043	0.00957447	0.00926264	0.0107001	0.00669097	0.0078328	0.00892806	0.0102437	0.0102129	0.00789147	0.00800598	0.00771527	0.00787827	0.00703562	0.00805212	0.00962752	0.00936342	0.00973066	0.0185463	0.0098281	0.010833	0.0114275	0.0104611	0.0114177	7.06559e-05	0.00274552	0.00512208	0.00499577	0.00516186	0.00238477	0.00413927	0.00460034	0.00286903	0.00202345	0.00233825	0.00189101	0.0037994	0.00511393	0.00468097	0.00410031	0.00353608	0.00124951	0.00357479
350	1.60674e-11	1.55989e-11	1.27585e-11	1.28781e-11	1.29903e-11	0.00157986	1.3424e-11	1.34796e-11	0.00121226	0.00136702	0.00119123	0.00086138	0.00110047	0.00114236	0.00136419	0.00101493	0.00113813	0.00088308	0.00100433	0.00108404	0.000977575	0.00117357	0.000777019	0.00149586	0.0015146	0.00149859	0.00136695	0.00190308	0.0011926	0.00181093	1.91704e-11	2.08195e-11	0.000124004	5.39884e-05	2.40673e-11	4.06676e-06	3.81574e-06	1.8303e-05	6.62114e-05	2.94113e-11	2.30248e-11	2.04585e-05	3.23217e-05	2.38566e-11	2.70655e-11	2.3178e-11	2.20235e-11	2.34532e-11	2.25069e-11
351	1.60674e-11	0.000240318	0.000435916	0.00040524	0.000279534	0.000321822	0.00033864	0.000362881	0.0003638	0.000325254	0.000239299	0.000242169	0.000252341	0.000271776	0.000308532	0.000298347	0.00030956	0.000236923	1.60726e-11	0.000231766	1.62255e-11	0.00030326	0.000262154	1.75903e-11	3.73034e-11	1.8114e-11	0.000841154	0.00073419	2.19147e-11	1.79405e-11	0.000752993	2.08195e-11	2.35644e-11	1.91665e-11	0.000967904	2.09862e-11	2.1991e-11	1.84285e-11	1.9016e-11	2.94113e-11	2.30248e-11	2.26985e-11	2.23606e-11	2.38566e-11	2.70655e-11	2.3178e-11	2.20235e-11	2.34532e-11	2.25069e-11
352	1.60674e-11	1.55989e-11	1.27585e-11	1.28781e-11	1.29903e-11	1.28242e-11	1.3424e-11	1.34796e-11	1.35761e-11	1.37118e-11	1.41696e-11	1.45632e-11	1.46553e-11	1.54577e-11	1.52797e-11	1.48243e-11	1.50979e-11	1.59472e-11	1.60726e-11	1.56208e-11	1.62255e-11	1.54267e-11	1.4575e-11	1.75903e-11	3.73034e-11	1.8114e-11	1.73242e-11	1.76821e-11	2.19147e-11	1.79405e-11	1.91704e-11	2.08195e-11	2.35644e-11	1.91665e-11	2.40673e-11	2.09862e-11	2.1991e-11	1.84285e-11	1.9016e-11	2.94113e-11	2.30248e-11	2.26985e-11	2.23606e-11	2.38566e-11	2.70655e-11	2.3178e-11	2.20235e-11	2.34532e-11	2.25069e-11
353	0.00507025	0.00465468	0.0056751	0.00205028	0.00505189	0.00210619	0.00166352	0.00514696	0.00191368	0.00507291	0.00516303	0.00119261	0.00416038	0.00151998	0.00157333	0.00407646	0.0013015	0.000957182	0.00366945	0.00141721	0.00372923	0.00133519	0.00311368	0.00915443	0.00549863	0.00203977	0.00284679	0.0124516	0.00226285	0.00277305	0.00208509	0.00306648	0.0032724	0.00318998	0.00265326	0.0038521	0.00314143	0.0193495	0.00339588	0.00158163	0.00213018	0.00177721	0.00183258	0.00242954	0.00311767	0.00279228	0.0019804	0.00169336	0.00203176
355	1.60674e-11	1.55989e-11	1.27585e-11	1.28781e-11	1.29903e-11	1.28242e-11	1.3424e-11	1.34796e-11	1.35761e-11	1.37118e-11	1.41696e-11	1.45632e-11	1.46553e-11	1.54577e-11	1.52797e-11	1.48243e-11	1.50979e-11	1.59472e-11	1.60726e-11	1.56208e-11	1.62255e-11	1.54267e-11	1.4575e-11	0.00301311	0.00618006	0.00347263	0.00313009	0.00356307	0.00357459	0.00361001	0.00389318	0.00358394	0.00365782	0.00384562	0.00364028	0.00392694	0.00376143	0.00306446	0.00331653	0.00373309	0.00372095	0.00312053	0.00312171	0.00393643	0.00382067	0.00388913	0.00312459	0.00294406	0.00320651
357	3.95652e-06	3.27577e-10	1.27585e-11	5.81729e-06	1.00201e-05	1.20146e-05	1.3424e-11	5.31696e-06	1.34623e-05	1.08324e-09	4.15169e-09	1.45632e-11	1.77329e-09	1.54577e-11	2.0868e-05	5.49887e-06	1.50979e-11	2.40802e-09	1.60726e-11	3.98728e-06	5.51668e-10	1.54267e-11	3.67965e-06	0.00125026	0.00329733	0.00243888	0.00236467	0.00217887	0.0023413	0.0020527	0.00274043	0.00236589	0.00248144	0.00241989	0.00208006	0.00268301	0.00248073	0.00203657	0.0029077	0.00345595	0.00303337	0.00179543	0.0017757	0.00212594	0.00219018	0.00207987	0.0020724	0.0013377	0.00207739
358	0.00604334	0.00528471	0.00575934	0.00601391	0.0057403	0.00576666	0.005664	0.00572329	0.00545423	0.00545793	0.0053908	0.0051031	0.00476246	0.00495873	0.00496951	0.00466102	0.00471927	0.00456314	0.00452966	0.00427665	0.00458577	0.00471559	0.00518834	0.00640771	0.0132279	0.00709474	0.00680145	0.00780862	0.00759435	0.00770405	1.91704e-11	2.08195e-11	2.35644e-11	0.00195606	0.00168687	0.00208148	0.00179005	1.84285e-11	0.00175158	2.94113e-11	2.30248e-11	2.26985e-11	2.23606e-11	2.38566e-11	2.70655e-11	2.3178e-11	0.00120446	2.34532e-11	2.25069e-11
359	0.00449511	0.00389165	0.00422051	0.004697	0.00441691	0.00405586	0.00480111	0.00419818	1.35761e-11	0.00353338	0.00432888	0.00350135	0.00339557	0.00398089	0.00383	0.00396722	1.50979e-11	0.00363464	1.60726e-11	1.56208e-11	1.62255e-11	0.00324092	0.00309951	1.75903e-11	3.73034e-11	0.00691913	1.73242e-11	1.76821e-11	2.19147e-11	1.79405e-11	1.91704e-11	0.00242074	0.00265267	0.00236629	0.00216363	2.09862e-11	0.00209229	1.84285e-11	1.9016e-11	0.00141059	0.00172707	0.00133647	2.23606e-11	0.00201659	2.70655e-11	2.3178e-11	0.00151773	2.34532e-11	2.25069e-11
360	0.000578995	0.00061339	0.000619547	0.000672303	0.000862596	0.000677124	0.000608527	0.000648341	0.000660056	0.000580696	0.000704179	0.000527409	0.000541267	0.000611617	0.000601954	0.000727019	0.00055895	0.000443832	0.00037866	0.0004754	0.000508026	0.000562147	0.000598274	0.00199905	0.00528807	0.00208919	0.00214155	0.00183304	0.00175288	0.00142656	0.00182744	0.00217241	0.00310753	0.00192604	0.00242921	0.00211774	0.00245931	0.00183656	0.00130368	0.00226517	0.00213138	0.00152848	0.00113293	0.00128495	0.00130418	0.00134864	0.00111608	0.000918758	0.0011371
361	0.00223338	0.00187181	0.00210364	0.00232616	0.00170717	0.0019541	0.00222731	0.00206136	0.00194646	0.00202545	0.00227641	0.00230712	0.00191997	0.00166935	0.00224224	0.00168971	0.00200932	0.00157443	0.00177976	0.00163018	0.00152067	0.00176617	0.00194737	0.00251413	0.00580564	0.00440147	0.00365477	0.00361849	0.00276543	0.00449557	0.00352635	0.00219802	0.00165328	0.00182577	0.00157261	0.00256255	0.00300294	0.00185586	0.0017316	0.0026961	0.00147449	0.00230202	0.00132094	0.00208247	0.00282191	0.00185153	0.00134832	0.00131878	0.00203832
362	0.0860105	0.0774701	0.0861185	0.0898425	0.083868	0.0841258	0.0831143	0.0847801	0.0810479	0.0836443	0.0802421	0.0769586	0.0715723	0.0719697	0.072152	0.0698743	0.0699475	0.0661988	0.0663326	0.0624207	0.0664006	0.0682386	0.0764695	0.0988413	0.214442	0.109961	0.106769	0.116314	0.117092	0.114891	0.000507595	0.0326477	0.0365095	0.0319415	0.0282887	0.0321728	0.0282315	0.0279428	0.0266712	0.00553748	0.0066934	0.0108704	0.0127195	0.0168417	0.0205996	0.0183925	0.0179225	0.00651925	0.0093464
364	0.000295044	0.000352528	0.000344399	0.000374405	0.000377043	0.000405113	1.3424e-11	0.000378099	0.000371655	0.00035428	1.41696e-11	0.000406553	0.000308872	0.000338879	0.000370049	1.48243e-11	0.000340495	0.000312344	0.000325359	0.000309891	0.000326137	0.000359338	0.000302295	0.000270716	0.000498609	0.000333895	1.73242e-11	0.000313626	2.19147e-11	0.000387421	1.91704e-11	2.08195e-11	2.35644e-11	1.91665e-11	2.40673e-11	2.09862e-11	2.1991e-11	1.84285e-11	1.9016e-11	2.94113e-11	2.30248e-11	2.26985e-11	2.23606e-11	2.38566e-11	2.70655e-11	2.3178e-11	2.20235e-11	2.34532e-11	2.25069e-11
366	1.60674e-11	1.55989e-11	1.27585e-11	1.28781e-11	1.29903e-11	1.28242e-11	1.3424e-11	1.34796e-11	1.35761e-11	1.37118e-11	1.41696e-11	1.45632e-11	1.46553e-11	1.54577e-11	1.52797e-11	1.48243e-11	1.50979e-11	1.59472e-11	1.60726e-11	1.56208e-11	1.62255e-11	1.54267e-11	1.4575e-11	1.75903e-11	3.73034e-11	1.8114e-11	1.73242e-11	1.76821e-11	2.19147e-11	1.79405e-11	1.91704e-11	2.08195e-11	2.35644e-11	1.91665e-11	2.40673e-11	2.09862e-11	2.1991e-11	1.84285e-11	0.00389966	2.94113e-11	2.30248e-11	2.26985e-11	2.23606e-11	2.38566e-11	2.70655e-11	2.3178e-11	2.20235e-11	2.34532e-11	2.25069e-11
367	0.0146375	0.0148504	0.0125304	0.0141053	0.0125196	0.0127746	0.0179861	0.0112285	0.0116266	0.0105212	0.00857615	0.0101536	0.0111767	0.0119133	0.0133381	0.0100187	0.0104155	0.00938644	0.0110448	0.00877733	0.00795117	0.00996727	0.0116136	8.14605e-08	0.0342906	0.0183145	0.0206265	1.76821e-11	0.0187222	0.0182673	7.16906e-05	0.0028672	0.00435155	0.00376995	0.00506895	0.00221864	0.00265375	1.27346e-05	1.9016e-11	2.94113e-11	2.30248e-11	0.0022326	0.00224997	0.00279879	0.00403224	0.00320123	0.00159632	2.34532e-11	2.25069e-11
369	0.204663	0.185894	0.216597	0.217387	0.203638	0.201415	0.201573	0.200599	0.194206	0.2061	0.195801	0.186902	0.178384	0.182981	0.185749	0.1821	0.188038	0.181647	0.171719	0.152932	0.162671	0.164718	0.189351	0.233527	0.489641	0.249249	0.250596	0.270909	0.2748	0.266615	0.00101927	0.0645041	0.0722349	0.0632055	0.055611	0.0639436	0.0553528	0.0576134	0.0539006	0.0103927	0.0131596	0.0217537	0.0272603	0.0365755	0.045015	0.0402276	0.0378009	0.0137154	0.0201937
370	1.60674e-11	1.55989e-11	1.27585e-11	1.28781e-11	1.29903e-11	1.28242e-11	1.3424e-11	1.34796e-11	1.35761e-11	1.37118e-11	1.41696e-11	1.45632e-11	1.46553e-11	1.54577e-11	1.52797e-11	1.48243e-11	1.50979e-11	1.59472e-11	1.60726e-11	1.56208e-11	1.62255e-11	1.54267e-11	1.4575e-11	0.00124074	0.00304004	0.00201492	0.00174321	0.00169116	0.00331944	0.00189739	1.91704e-11	2.08195e-11	0.00523935	1.91665e-11	2.40673e-11	0.000294074	0.000390251	0.000288582	0.000335343	2.94113e-11	2.30248e-11	2.26985e-11	2.23606e-11	2.38566e-11	2.70655e-11	2.3178e-11	2.20235e-11	2.34532e-11	2.25069e-11
372	0.000771109	0.00101153	0.00111946	0.00110284	0.00106924	0.00109851	0.000951139	0.00107285	0.000895258	0.000872701	0.000955247	0.000699249	0.000832134	0.000787444	0.000783165	0.00125894	0.000734077	0.000733784	0.000627483	0.000585631	0.000593938	0.000760969	0.000878031	0.000873716	0.00154014	0.000927846	0.00089955	1.76821e-11	2.19147e-11	0.00113422	1.91704e-11	2.08195e-11	2.35644e-11	1.91665e-11	2.40673e-11	2.09862e-11	2.1991e-11	1.84285e-11	1.9016e-11	2.94113e-11	2.30248e-11	2.26985e-11	2.23606e-11	2.38566e-11	2.70655e-11	2.3178e-11	2.20235e-11	2.34532e-11	2.25069e-11
373	0.000789087	0.000558618	0.000549753	0.000554443	0.00044351	0.000452265	0.000618849	0.000373346	0.000316391	0.000528127	0.000903258	0.000755602	0.000659476	0.000429232	0.000611609	0.00038851	0.000687018	0.000466522	0.000625542	0.000530575	0.000440546	0.000563373	0.00055662	1.75903e-11	0.000838101	0.000595985	0.000632349	0.000332552	0.000548964	0.00108382	1.91704e-11	0.00051141	0.000407929	0.000492259	2.40673e-11	0.000429345	0.000447407	0.000475833	0.000653324	2.65587e-05	2.30248e-11	8.73829e-06	2.23606e-11	2.38566e-11	2.81481e-09	0.000234524	0.000111654	2.34532e-11	2.25069e-11
374	0.0763062	0.0688836	0.0774835	0.0801507	0.0770893	0.0765187	0.0766024	0.0776096	0.0737997	0.0758591	0.0747107	0.071427	0.0667305	0.0653774	0.0660666	0.062295	0.0627921	0.0609252	0.0617115	0.0572444	0.0617021	0.0631903	0.0697489	0.0920022	0.199111	0.102321	0.0988655	0.108055	0.111527	0.106952	0.00538487	0.0342072	0.0381068	0.0336288	0.0295594	0.034346	0.0299705	0.0298393	0.0287248	0.0053608	0.00653199	0.0107324	0.0131788	0.0172179	0.0213092	0.0191118	0.0187971	0.00656074	0.00932317
375	0.0155254	0.014347	0.017418	0.0178935	0.0164665	0.00668308	0.0166225	0.00617997	0.0163405	0.0172276	0.0175517	0.00152071	0.0149141	0.0146272	0.0151526	0.0141711	0.0143864	0.0129625	0.013431	0.0135026	0.0140359	0.00599764	0.0134981	0.0162506	0.0252604	1.8114e-11	0.0168508	0.0193021	2.19147e-11	1.79405e-11	1.91704e-11	2.08195e-11	0.0044238	0.00433334	2.40673e-11	0.00478209	2.1991e-11	1.84285e-11	1.9016e-11	2.94113e-11	2.30248e-11	2.26985e-11	0.00202318	0.00293045	2.70655e-11	0.00305036	2.20235e-11	0.00215028	2.25069e-11
376	0.00119746	0.00100172	0.00104472	0.00115379	0.00112183	0.00107809	0.00116149	0.00105659	0.000935715	0.000933893	0.00103893	0.00089825	0.000849354	0.000911129	0.00090726	0.000936106	0.000949784	0.000826673	0.000798622	0.000821629	0.000812393	0.000818038	0.000966067	0.00108447	0.00229687	0.00119052	0.00119361	0.000193389	0.000174295	0.000219875	1.91704e-11	0.00040955	5.06497e-05	0.000133198	8.40853e-05	9.18179e-05	0.000101579	0.000344946	6.72295e-05	2.94113e-11	0.000222361	2.26985e-11	3.3887e-06	2.38566e-11	2.70655e-11	2.3178e-11	6.13778e-05	4.83005e-05	0.000235582
377	1.60674e-11	1.55989e-11	1.27585e-11	0.00048598	1.29903e-11	1.28242e-11	1.3424e-11	1.34796e-11	0.00041056	0.000540846	0.000532545	1.45632e-11	1.46553e-11	1.54577e-11	1.52797e-11	1.48243e-11	1.50979e-11	1.59472e-11	1.60726e-11	1.56208e-11	1.62255e-11	1.54267e-11	8.95423e-05	1.75903e-11	3.73034e-11	1.8114e-11	1.73242e-11	0.00012977	2.19147e-11	1.79405e-11	1.91704e-11	2.08195e-11	2.35644e-11	1.91665e-11	2.40673e-11	2.09862e-11	2.1991e-11	5.60368e-05	1.9016e-11	2.94113e-11	2.30248e-11	2.26985e-11	2.23606e-11	2.38566e-11	2.70655e-11	2.3178e-11	2.20235e-11	2.34532e-11	2.25069e-11
378	0.000382454	0.000291764	0.000300625	0.000311194	0.00037134	0.000333881	0.00161129	0.000366422	0.000329247	0.000327559	0.000397028	0.000317982	0.000284737	0.000260674	0.000285478	0.000347849	0.000378999	0.000497962	0.000420277	0.000545043	0.000496007	0.000327161	0.000417499	1.75903e-11	3.73034e-11	1.8114e-11	1.73242e-11	0.000144821	2.19147e-11	1.79405e-11	1.91704e-11	2.08195e-11	2.35644e-11	1.91665e-11	2.40673e-11	2.09862e-11	2.1991e-11	1.84285e-11	1.9016e-11	2.94113e-11	2.30248e-11	2.26985e-11	2.23606e-11	2.38566e-11	2.70655e-11	2.3178e-11	2.20235e-11	0.000205729	2.25069e-11
379	0.00283317	0.00257642	0.00319509	0.00335851	0.00318645	0.00333246	0.0031761	0.0032861	0.00306341	0.00315683	0.00312873	0.0156773	5.88118e-07	0.00274529	0.00278188	0.00274579	0.0027661	5.73971e-07	0.00256598	0.00256108	0.00270648	0.00262329	0.00324853	0.00303721	0.00470199	0.00319734	0.00292137	1.76821e-11	0.0029374	1.79405e-11	1.91704e-11	0.000882939	2.35644e-11	1.91665e-11	2.40673e-11	2.09862e-11	2.1991e-11	1.84285e-11	1.9016e-11	2.94113e-11	2.19495e-07	2.26985e-11	2.23606e-11	2.4954e-07	2.70655e-11	2.3178e-11	2.20235e-11	2.34532e-11	5.59545e-07
380	0.00606591	0.00144408	0.000947952	0.000574286	0.0004198	0.000382727	0.000875641	0.000432457	0.000285639	0.000246318	0.000205561	0.000556572	0.000287062	0.000234942	0.000222251	0.000214982	1.50979e-11	0.000366997	0.000254283	0.000161812	0.000173031	1.54267e-11	0.000652377	0.000702514	0.00358111	0.000983261	0.000981514	0.00105934	0.00153894	0.00108845	0.000905325	0.0011311	0.0014859	0.000922441	0.00101051	0.000766182	0.000885383	0.000712551	0.000541122	0.000334202	0.000328916	0.000618952	0.000958563	0.000819829	0.00192781	0.00105114	0.00163727	0.00182557	0.0012038
381	1.60674e-11	0.000193426	0.000296694	0.00021735	0.000266034	0.00029267	0.00025397	0.000371498	0.00024321	0.000254638	0.00033982	0.000233545	1.46553e-11	0.000192354	0.000271141	0.000284697	0.000235876	1.59472e-11	0.000254326	0.000226536	0.000265283	0.000155848	0.000220405	0.000180963	0.000384433	1.8114e-11	1.73242e-11	1.76821e-11	2.19147e-11	1.79405e-11	1.91704e-11	2.08195e-11	2.35644e-11	1.91665e-11	2.40673e-11	2.09862e-11	2.1991e-11	1.84285e-11	1.9016e-11	2.94113e-11	2.30248e-11	2.26985e-11	2.23606e-11	2.38566e-11	2.70655e-11	2.3178e-11	2.20235e-11	2.34532e-11	2.25069e-11
382	0.00344408	0.003369	0.00422875	0.00414656	0.00399266	0.0031657	0.00256683	0.00414902	0.00386338	0.00414472	0.00438308	0.00354943	0.003568	0.00341698	0.00237163	0.00344279	0.00329586	0.00278676	0.00295941	0.00302112	0.0033038	0.0032542	0.00347381	0.00302463	0.00459036	0.00261834	0.00257802	0.00311819	0.00221042	0.00307237	1.91704e-11	0.00092705	0.000671633	0.000690624	2.40673e-11	0.000631198	0.000400676	0.000617838	0.00054224	2.94113e-11	2.30248e-11	2.26985e-11	0.000384985	0.000529726	2.70655e-11	0.000956575	2.20235e-11	0.00108195	0.000838147
383	0.00495818	0.00445396	0.00591236	0.00599139	0.00525116	0.00532714	0.00530283	0.00547815	0.00534177	0.00562725	0.0058228	0.00527926	0.0048332	0.0047222	0.00465412	0.00421955	0.00416191	0.00377788	0.00393893	0.00368848	0.00414359	0.00434017	0.00487392	0.00647211	0.0137697	0.00690386	0.00677114	0.00759504	0.00771325	0.00740389	1.91704e-11	0.00205378	0.00234373	0.00189865	0.0017568	0.0021916	0.00172761	0.00186419	0.0017443	0.000354171	0.000539645	0.000911155	0.000961129	0.00134182	0.00141702	0.00144034	0.00128276	0.000654177	0.000865089
384	0.00101798	1.55989e-11	0.00113299	0.0011334	0.00100024	0.000944809	0.000957	0.000958618	0.00100675	0.00108036	1.41696e-11	0.000923786	0.00103559	1.54577e-11	0.000975308	1.48243e-11	1.50979e-11	0.000780839	0.000806894	0.000774876	0.000822066	0.000918169	0.00073953	1.75903e-11	3.73034e-11	1.8114e-11	1.73242e-11	1.76821e-11	2.19147e-11	1.79405e-11	1.91704e-11	2.08195e-11	2.35644e-11	0.000544516	2.40673e-11	2.09862e-11	2.1991e-11	1.84285e-11	1.9016e-11	2.94113e-11	2.30248e-11	2.26985e-11	2.23606e-11	2.38566e-11	2.70655e-11	0.00042044	2.20235e-11	2.34532e-11	2.25069e-11
385	1.60674e-11	0.00026962	1.27585e-11	1.28781e-11	1.29903e-11	1.28242e-11	1.3424e-11	1.34796e-11	1.35761e-11	1.37118e-11	1.41696e-11	1.45632e-11	5.31655e-06	1.54577e-11	1.52797e-11	1.48243e-11	1.50979e-11	1.59472e-11	1.60726e-11	1.56208e-11	0.000226006	1.54267e-11	2.27701e-05	1.75903e-11	3.73034e-11	1.8114e-11	1.73242e-11	1.76821e-11	2.19147e-11	1.79405e-11	1.91704e-11	2.08195e-11	2.35644e-11	1.91665e-11	2.40673e-11	2.09862e-11	2.1991e-11	1.84285e-11	1.9016e-11	2.94113e-11	1.01607e-05	2.26985e-11	2.23606e-11	2.38566e-11	2.70655e-11	2.3178e-11	2.20235e-11	2.34532e-11	2.25069e-11
386	0.000991314	0.000947322	0.000894209	0.000857467	0.000721157	0.000775942	0.000956031	0.00062982	0.000364432	0.000974964	0.000339223	0.00086685	0.00107946	0.000566705	0.000550007	0.000359267	0.000334365	0.000741046	0.00078923	0.000713513	0.000795099	0.000810037	0.000729884	0.000373605	0.000317883	0.000334955	0.000340856	0.000324216	0.000493687	0.000744971	0.00096389	0.000688721	0.000473869	0.000796351	0.000589607	0.000411706	0.000904234	0.000248822	0.000545822	0.000764341	0.000681284	0.000385001	0.00067694	0.000881398	0.000972459	0.00078388	0.000572123	2.34532e-11	0.000440012
387	0.0105993	0.0112042	1.27585e-11	0.0137131	0.0136103	1.28242e-11	1.3424e-11	1.34796e-11	0.0112356	1.37118e-11	0.0097037	0.0124594	1.46553e-11	1.54577e-11	1.52797e-11	1.48243e-11	1.50979e-11	1.59472e-11	1.60726e-11	1.56208e-11	1.62255e-11	0.0118025	0.00428764	1.75903e-11	3.73034e-11	1.8114e-11	1.73242e-11	1.76821e-11	2.19147e-11	1.79405e-11	1.91704e-11	2.08195e-11	2.35644e-11	1.91665e-11	2.40673e-11	2.09862e-11	2.1991e-11	1.84285e-11	1.9016e-11	2.94113e-11	2.30248e-11	2.26985e-11	2.23606e-11	2.38566e-11	2.70655e-11	2.3178e-11	2.20235e-11	2.34532e-11	2.25069e-11
388	0.233118	0.261685	0.271289	0.31602	0.292249	0.282817	0.320654	0.228601	0.219939	0.307567	0.165537	0.228547	0.273948	0.30925	0.306886	0.222062	0.255465	0.239961	0.2407	0.208465	0.242463	0.261057	0.258558	0.172654	0.257699	0.143506	0.154844	0.218328	0.146559	0.184103	0.183893	0.0888607	0.114952	0.114828	0.138159	0.084144	0.129782	0.175706	0.128622	0.135255	0.140885	0.132623	0.158298	0.200915	0.17303	0.170853	0.134989	0.0689055	0.148951
389	0.0220519	0.0216517	0.0237768	0.0254009	0.0234484	0.0230164	0.0239897	0.0213923	0.0206461	0.0240749	0.0185745	0.020199	0.0211651	0.022741	0.0228983	0.0196084	0.0212656	0.0201024	0.0199835	0.0179363	0.0198284	0.0201692	0.0215418	0.0199499	0.0383363	0.0201809	0.0203502	0.0243232	0.0215722	0.022562	1.91704e-11	0.00724091	0.00823827	0.0078541	0.00792528	0.00706846	0.00769012	0.00968034	0.00790118	0.00509805	0.00520932	0.00585612	0.0069534	0.00914544	0.00840017	0.00793081	0.00655839	0.00312664	0.00600693
390	0.00428867	0.0040408	0.00560426	0.00524608	0.00408251	0.00537568	0.00434627	0.00480329	0.00304453	0.00320568	0.00664324	0.0035014	0.00355637	0.00416236	0.00565974	0.00319085	0.00289414	0.00456126	0.00563796	0.00482175	0.00339006	0.00460968	0.00439393	0.00135559	3.73034e-11	0.00190448	0.00192418	0.00146811	0.00188973	0.00219322	0.000486156	0.00121083	0.00113759	0.00198045	0.00139251	0.00196431	0.00180858	0.00152052	0.00141261	0.00110556	0.00204617	2.26985e-11	0.00131636	0.0017533	0.00116312	0.00157395	0.00111575	0.0011469	0.0026798
392	0.190838	0.172176	0.219651	0.211988	0.20093	0.203597	0.212782	0.210012	0.204778	0.219367	0.216045	0.213871	0.199025	0.202454	0.207397	0.190156	0.195054	0.180462	0.171694	0.152728	0.171093	0.173111	0.196328	0.288006	0.591763	0.330198	0.326802	0.353074	0.424133	0.340648	0.0129115	0.0848287	0.0967042	0.0867391	0.0762259	0.090545	0.0822017	0.0864924	0.0745989	0.0181397	0.0222137	0.0337419	0.0398965	0.0535458	0.0594862	0.0579643	0.0511675	0.0213859	0.0327172
393	1.60674e-11	1.55989e-11	5.29661e-05	1.28781e-11	1.29903e-11	8.61454e-05	1.3424e-11	6.71196e-05	1.35761e-11	4.63425e-05	1.41696e-11	1.45632e-11	1.46553e-11	1.54577e-11	1.52797e-11	1.48243e-11	1.50979e-11	1.59472e-11	1.60726e-11	1.56208e-11	1.62255e-11	1.54267e-11	1.14806e-05	0.000419868	0.000866571	0.000504786	0.000463971	0.000530897	0.000396957	0.000368684	0.000521856	2.08195e-11	2.35644e-11	1.91665e-11	2.40673e-11	2.09862e-11	2.1991e-11	0.000570241	0.000411943	2.94113e-11	2.30248e-11	0.00021519	2.23606e-11	0.000330918	2.70655e-11	0.000315511	2.20235e-11	2.34532e-11	2.25069e-11
394	0.0033513	0.00508562	0.00446736	0.00490725	0.00391764	0.00566721	0.00367821	0.00170941	0.00159652	0.000326425	0.00308865	0.000812973	0.0019853	0.00313548	0.00396819	0.000343642	0.00155764	0.00151691	0.00263881	0.00358949	0.000877804	0.00113979	0.00269825	0.0028651	3.73034e-11	0.010585	0.0205464	0.0253352	2.19147e-11	0.0233926	0.0112361	0.000963128	0.00266073	0.00174713	0.00277542	6.16898e-05	0.00124511	0.0036828	0.00195554	0.00112468	0.00190932	2.26985e-11	0.00145211	0.0021094	2.70655e-11	0.0021967	0.00166846	0.00146966	0.000981826
395	0.00444533	0.00165655	0.00129023	0.000876583	0.000658011	0.000727781	0.00128622	0.000800313	0.000630477	0.000548771	0.00047804	0.000959458	0.000591333	0.000575707	0.000418744	0.000421393	0.000493164	0.000642153	0.000460935	0.000342337	0.000382503	0.0003887	0.000867033	0.00132946	0.00533574	0.00146814	0.00163316	0.00212007	0.00241343	0.0020142	0.00194892	0.00186231	0.00200331	0.00141083	0.00166292	0.0013666	0.00139072	0.0016868	0.00135707	2.94113e-11	0.000419139	0.000671979	0.00182567	0.00174087	0.00322178	0.00210693	0.00271461	0.00283262	0.00229658
396	0.0088846	0.00801146	0.00688919	0.00879147	0.00804091	0.00564802	0.00757484	0.00554232	0.00504366	0.00457468	0.00347371	0.00477143	0.00592025	0.0059339	0.00665666	0.00486234	0.00787975	0.00548407	0.0039287	0.0083764	0.00328452	0.00569105	0.00614836	0.00713075	0.00675977	0.00391325	0.019945	0.0062206	0.00309628	0.00479846	0.00317036	0.00175792	0.00292119	0.00205666	0.00366261	0.0016049	0.00307507	0.00220806	0.00247005	0.00267975	0.00237602	0.00259132	0.00367541	0.00237015	0.00711656	0.00687113	0.00228628	0.00322004	0.0016396
397	1.60674e-11	1.55989e-11	1.27585e-11	1.28781e-11	1.29903e-11	1.28242e-11	1.3424e-11	1.34796e-11	1.35761e-11	1.37118e-11	1.41696e-11	1.45632e-11	1.46553e-11	1.54577e-11	1.52797e-11	1.48243e-11	1.50979e-11	1.59472e-11	1.60726e-11	1.56208e-11	1.62255e-11	1.54267e-11	1.4575e-11	1.75903e-11	3.73034e-11	1.8114e-11	1.73242e-11	1.76821e-11	2.19147e-11	1.79405e-11	1.91704e-11	2.08195e-11	2.35644e-11	1.91665e-11	2.40673e-11	2.09862e-11	2.1991e-11	0.000551804	1.9016e-11	0.00248351	2.30248e-11	0.00119557	0.00118625	0.00102337	0.00131904	0.00145472	0.00138424	0.000931238	0.00142618
398	0.000911778	0.000769363	0.00082453	0.00108829	0.000747398	0.0012678	0.00102004	0.00113028	0.00109802	0.00101001	0.00076116	0.000816747	0.000736867	0.000732133	0.000791439	0.00050558	0.000916815	0.00078504	0.000812212	0.000810371	0.000432888	0.000986011	0.00086158	0.000883727	0.000865674	0.000903986	0.00189259	0.000967032	0.000666946	0.000784308	0.000456113	0.00029008	0.000447872	0.000521532	0.000602241	0.000298526	0.000528607	0.000474257	0.000755108	2.94113e-11	0.000521653	2.26985e-11	0.000807942	2.38566e-11	2.70655e-11	2.3178e-11	2.20235e-11	2.34532e-11	2.25069e-11
399	1.60674e-11	1.55989e-11	1.27585e-11	1.28781e-11	1.29903e-11	1.28242e-11	1.3424e-11	1.34796e-11	1.35761e-11	1.37118e-11	1.41696e-11	1.45632e-11	1.46553e-11	1.54577e-11	1.52797e-11	1.48243e-11	1.50979e-11	1.59472e-11	1.60726e-11	1.56208e-11	1.62255e-11	1.54267e-11	1.4575e-11	1.75903e-11	3.73034e-11	1.8114e-11	1.73242e-11	1.76821e-11	2.19147e-11	1.79405e-11	1.91704e-11	2.08195e-11	2.35644e-11	1.91665e-11	2.40673e-11	5.37357e-05	2.1991e-11	1.84285e-11	1.9016e-11	2.94113e-11	2.30248e-11	2.26985e-11	2.23606e-11	2.38566e-11	2.70655e-11	2.3178e-11	2.20235e-11	2.34532e-11	2.25069e-11
400	0.0161685	0.0170926	0.0223688	0.0217243	0.0209417	0.0241998	0.0288431	0.0236719	0.0185244	0.0205655	0.0173437	0.0193589	0.0217642	0.0182663	0.022625	0.0124535	0.0166469	0.0179823	0.0154582	0.0175642	0.0103012	0.0150665	0.0190423	0.01174	3.73034e-11	0.0184822	0.0168023	0.0156389	0.0020257	0.0075734	0.0101063	0.0187461	0.0200317	0.0440515	0.0179729	0.0159865	0.0394753	0.0225965	0.0409332	0.0436623	0.00621355	0.0419208	0.0313893	0.0212445	0.033542	0.00861279	0.015742	0.017922	0.00946095
401	0.00186478	0.00347184	0.00304284	0.00334993	0.00220196	0.00423784	0.00189211	0.000792775	0.00110654	1.37118e-11	0.00243769	0.000974451	0.00052981	0.00230634	0.00280575	1.48243e-11	0.000460063	1.59472e-11	0.00197594	0.00217979	0.000694029	1.54267e-11	0.00165111	0.00195157	3.73034e-11	0.00882741	0.0164265	0.0239176	2.19147e-11	0.0212766	0.0111052	2.08195e-11	0.00158947	0.00118438	0.00177363	2.09862e-11	0.000850335	0.00333387	0.00293655	2.94113e-11	0.00157361	0.00134064	0.00136063	0.0018963	2.70655e-11	2.3178e-11	0.00120783	0.000926163	2.25069e-11
402	0.00224725	1.55989e-11	1.27585e-11	0.00201363	0.00180804	0.00270994	0.00246665	0.00248971	0.00221831	0.00243106	0.00213337	0.00225073	0.00210846	0.00156674	0.00226759	1.48243e-11	0.00204861	0.00194463	0.00215051	0.00220253	0.00230044	0.00199351	0.00187962	0.00188214	0.00392214	0.00273607	0.00274223	0.00365966	2.19147e-11	0.0035465	1.91704e-11	2.08195e-11	2.35644e-11	0.000860445	2.40673e-11	2.09862e-11	2.1991e-11	1.84285e-11	1.9016e-11	2.94113e-11	2.30248e-11	2.26985e-11	2.23606e-11	2.38566e-11	2.70655e-11	2.3178e-11	2.20235e-11	2.34532e-11	2.25069e-11
403	0.00238151	0.00230182	0.00254282	0.00264842	0.00243996	0.00299483	0.00241684	0.00273067	0.00253332	0.00229645	0.00258052	0.00222657	0.00195385	0.00206429	0.00209711	0.0021967	0.00202661	0.00186726	0.00234842	0.00208653	0.00224666	0.00186041	0.00231098	0.00334828	0.00763586	0.00412534	0.00436899	0.00527009	0.00382968	0.0050546	1.91704e-11	0.00125565	0.00142612	0.00122907	0.0011141	0.00115276	0.00105883	0.00126444	0.00102923	0.000551965	0.000702287	0.000693773	0.000601196	0.000724867	0.000946641	0.000709064	0.000733529	0.000791441	0.000544656
404	0.00114327	0.00121834	0.00119966	0.00125494	0.00108607	0.00119451	0.00118669	0.00109704	0.000902504	0.000968811	0.00113073	0.000992379	0.000843512	0.00097004	0.000910433	0.000935405	0.000779472	0.000919466	0.000954987	0.000933153	0.000993718	0.000759518	0.00101703	0.0011686	0.00249449	0.0015266	0.00172622	9.70825e-05	0.00122551	8.96655e-05	1.91704e-11	0.00057209	0.000473366	0.000426282	0.000372982	0.000455255	2.1991e-11	0.000432989	0.000438884	0.000175067	0.000241862	0.000254983	0.000334964	0.000393966	2.70655e-11	0.00025862	2.20235e-11	0.000309362	0.000201991
405	1.60674e-11	0.00047556	0.000296224	0.000254708	1.29903e-11	0.000388773	0.000732965	0.000416754	1.35761e-11	0.000267077	1.41696e-11	1.45632e-11	0.000331278	1.54577e-11	1.52797e-11	1.48243e-11	1.50979e-11	1.59472e-11	1.60726e-11	1.56208e-11	1.62255e-11	1.54267e-11	0.000143788	1.75903e-11	3.73034e-11	1.8114e-11	1.73242e-11	1.76821e-11	2.19147e-11	1.79405e-11	1.91704e-11	2.08195e-11	2.35644e-11	1.91665e-11	2.40673e-11	2.09862e-11	2.1991e-11	1.84285e-11	1.9016e-11	2.94113e-11	2.30248e-11	2.26985e-11	2.23606e-11	2.38566e-11	2.70655e-11	2.3178e-11	2.20235e-11	2.34532e-11	2.25069e-11
406	0.00163382	0.00161035	0.00163538	0.00181489	0.00178344	0.00159729	0.00172851	0.00161493	0.00130173	0.00142655	0.00164654	0.00133188	0.00130822	0.00146522	0.00139817	0.00151697	0.00120524	0.00136226	0.00130195	0.00136638	0.00145052	0.00116988	0.00148501	0.000935267	0.00207355	0.00122589	0.00114841	0.0012283	0.000969255	0.00126953	1.91704e-11	0.000640126	0.000535073	0.000591532	0.00052238	0.000590317	0.000504285	0.000387693	0.000534083	2.94113e-11	0.000374901	2.26985e-11	0.000310676	0.000426435	2.70655e-11	2.3178e-11	0.000279702	2.34532e-11	2.25069e-11
407	0.00342887	0.00424229	0.00449894	0.00346092	0.00380574	0.00461359	0.00388067	0.00395175	0.00344504	0.00451274	0.00293432	0.0037118	0.00248556	0.0026005	0.00357871	0.00189584	0.00304173	1.59472e-11	0.00335302	0.00282802	0.00299845	0.00205917	0.00324217	0.00148653	3.73034e-11	1.8114e-11	1.73242e-11	1.76821e-11	0.00367811	1.79405e-11	0.00295323	2.08195e-11	0.00221537	0.00173932	0.00260271	0.000910776	0.00340286	1.84285e-11	1.9016e-11	0.00420958	0.00383031	0.00341398	0.00359641	0.00246692	0.00377196	0.00260114	0.00286688	2.34532e-11	0.00310778
408	0.000952617	0.000727837	0.000953415	0.000841907	0.000750542	0.000896882	0.00105346	0.000816372	0.000722072	0.000952172	0.000766908	0.000669046	0.000836988	0.000675077	0.000832018	0.000517077	0.000713461	0.000586782	0.000511517	0.000568792	0.000340006	0.00058475	0.000739532	0.000582317	3.73034e-11	0.000704056	0.000709972	0.000878711	2.19147e-11	0.000398286	0.000261122	0.000445017	0.00035689	0.00099061	0.000517741	0.000740366	0.000947483	0.000796285	0.00126488	0.000624162	0.000259606	0.000708675	0.000765992	0.000484387	0.000997723	0.000345658	0.000408741	0.000545116	0.00063058
409	0.00197015	0.00185449	0.00214804	0.00227776	0.00190611	0.00218055	0.00217536	0.00226309	0.00202639	0.00198835	0.00222864	0.00202181	0.00173233	0.00180159	0.00189655	0.00151464	0.00183032	0.00171364	0.00182552	0.00174444	0.00184817	0.00175367	0.00194098	0.00266241	0.0045053	0.00255422	0.00297602	0.00315759	0.00239252	0.00314698	1.91704e-11	0.000704334	0.000656536	0.000706676	0.000539191	2.09862e-11	2.1991e-11	0.000995821	0.000963579	2.94113e-11	0.000505624	2.26985e-11	0.00055155	2.38566e-11	0.000693331	0.00051987	0.000445974	0.000583165	0.000602257
410	0.00382779	0.00258798	0.00252716	0.0019045	0.00222951	0.00262579	0.00295571	0.00254841	0.00276837	0.00184834	0.00242882	0.00299405	0.00245846	0.00174983	0.00211701	0.00209499	0.00239563	0.00330872	0.00176714	0.00197171	0.00190891	0.00272222	0.00244277	0.0028106	0.0141241	0.00490939	0.00673942	0.00475278	0.00725526	0.0101723	0.0072789	0.00569066	0.00292633	0.0026382	0.00281609	0.00424637	0.00175883	0.015143	0.0171296	0.0224898	0.00309394	0.00298331	0.0059512	0.00349601	0.0105239	0.00590595	0.00647032	0.00475895	0.00724145
411	1.60674e-11	0.000560349	1.27585e-11	1.28781e-11	1.29903e-11	1.28242e-11	1.3424e-11	1.34796e-11	1.35761e-11	0.000396584	1.41696e-11	1.45632e-11	1.46553e-11	1.54577e-11	1.52797e-11	1.48243e-11	1.50979e-11	1.59472e-11	1.60726e-11	1.56208e-11	1.62255e-11	1.54267e-11	4.34969e-05	0.000703688	3.73034e-11	1.8114e-11	1.73242e-11	1.76821e-11	2.19147e-11	1.79405e-11	1.91704e-11	2.08195e-11	2.35644e-11	1.91665e-11	2.40673e-11	0.000397379	2.1991e-11	0.00213169	0.000460663	2.94113e-11	0.000396549	0.000206192	2.23606e-11	2.38566e-11	2.70655e-11	0.000342108	0.000375927	0.000276208	0.000311073
412	0.00033345	1.55989e-11	1.27585e-11	1.28781e-11	1.29903e-11	1.28242e-11	1.3424e-11	1.34796e-11	1.35761e-11	1.37118e-11	1.41696e-11	1.45632e-11	1.46553e-11	1.54577e-11	1.52797e-11	1.48243e-11	1.50979e-11	1.59472e-11	1.60726e-11	1.56208e-11	1.62255e-11	1.54267e-11	1.51568e-05	1.75903e-11	3.73034e-11	1.8114e-11	1.73242e-11	1.76821e-11	2.19147e-11	1.79405e-11	1.91704e-11	2.08195e-11	2.35644e-11	1.91665e-11	0.000521363	2.09862e-11	0.000414658	1.84285e-11	1.9016e-11	2.94113e-11	2.30248e-11	2.26985e-11	2.23606e-11	2.38566e-11	0.000878677	2.3178e-11	0.000693018	2.34532e-11	0.000532789
413	0.00100882	0.00135804	0.00139472	0.00189223	0.00190546	0.00145674	0.00168262	0.00113087	0.00109245	0.00150186	0.00079407	0.000881729	0.00121999	0.00162523	0.0014564	0.00121647	0.000955743	0.000852857	0.000846591	0.000817801	0.000939216	0.00125353	0.00124016	0.000356825	0.000478546	0.000384912	0.000290058	0.000195708	0.000407787	0.00028042	0.00168457	0.000581219	0.000842962	0.000897602	0.000909605	0.000382957	0.00066952	0.0002038	0.000372276	2.94113e-11	0.000370314	2.26985e-11	0.000380541	0.00059432	2.70655e-11	0.000332296	0.000288935	2.34532e-11	2.25069e-11
414	0.00731051	0.00651894	0.00760404	0.00842358	0.00732921	0.00727216	0.0081022	0.0081431	0.00734364	0.00718861	0.00692151	0.00782589	0.00664324	0.00704819	0.00771389	0.00604588	0.0065733	0.00704859	0.00802929	0.00693598	0.00776038	0.00733551	0.00732353	0.0127789	0.0225825	0.0182196	0.0174802	0.0207962	0.0254979	0.0196376	1.91704e-11	0.00207882	0.00261474	0.00268312	0.00185317	0.00260393	0.00246558	0.00268718	0.00222655	2.94113e-11	2.30248e-11	2.26985e-11	0.000335555	0.000483372	0.000695502	0.000471371	0.000669925	2.34532e-11	2.25069e-11
416	0.000560659	0.000618287	0.000615782	0.000699847	0.000708356	0.000682618	0.000696239	0.000792523	0.000534145	0.000527478	0.000523381	0.000498779	0.000415081	0.000459035	0.000454227	0.00048933	0.000360532	0.000371404	0.000393629	0.000383515	0.000333117	0.000442131	0.000525459	0.000380246	0.00128993	0.000818055	0.000717509	0.000393096	0.000832893	1.79405e-11	0.000868394	0.000567513	0.000884667	0.000843354	0.000862757	0.000434082	0.000763249	0.000737977	0.000585426	0.00143953	0.000992489	0.000579672	0.000325275	0.000672449	0.000424334	0.000358559	0.000729146	0.000379776	2.25069e-11
417	1.60674e-11	1.55989e-11	0.00119728	0.00129446	0.00110847	0.00128518	0.00114006	0.00123818	0.00117502	1.37118e-11	0.00124144	0.00106635	0.000998875	0.000924129	0.00101621	0.000998413	0.00104313	1.59472e-11	1.60726e-11	0.00101038	0.00112906	0.00106229	0.000860406	1.75903e-11	3.73034e-11	1.8114e-11	1.73242e-11	1.76821e-11	2.19147e-11	1.79405e-11	1.91704e-11	2.08195e-11	2.35644e-11	1.91665e-11	2.40673e-11	2.09862e-11	2.1991e-11	1.84285e-11	1.9016e-11	2.94113e-11	2.30248e-11	2.26985e-11	2.23606e-11	2.38566e-11	2.70655e-11	2.3178e-11	2.20235e-11	2.34532e-11	2.25069e-11
418	0.00102786	0.000808824	0.00098868	0.00110957	0.000960977	0.00103782	0.00103284	0.00110279	0.00101814	0.00101396	0.000914321	0.00089867	0.000908696	0.000850236	0.000877445	0.000872874	0.000854157	0.000812147	0.000761378	0.000770638	0.000885538	0.000776614	0.000922008	0.00127987	0.00261964	0.00158153	0.0014299	0.00142076	0.00133735	0.00161193	1.91704e-11	0.000361309	0.000475558	0.000416739	0.000314797	0.0004018	0.000363041	0.000264046	0.000230386	2.94113e-11	2.30248e-11	2.26985e-11	2.23606e-11	2.38566e-11	0.00026516	0.000298818	2.20235e-11	2.34532e-11	2.25069e-11
419	1.60674e-11	1.55989e-11	0.000774599	1.28781e-11	1.29903e-11	1.28242e-11	1.3424e-11	1.34796e-11	1.35761e-11	1.37118e-11	1.41696e-11	1.45632e-11	1.46553e-11	1.54577e-11	1.52797e-11	1.48243e-11	1.50979e-11	1.59472e-11	1.60726e-11	1.56208e-11	1.62255e-11	1.54267e-11	3.52091e-05	1.75903e-11	3.73034e-11	1.8114e-11	0.00530374	1.76821e-11	0.000923353	0.1091	0.00443289	0.00100056	0.000697874	0.000763026	0.000652257	0.00142419	0.00171614	0.00089181	0.00148011	0.00221237	0.00159008	0.00543743	0.00128811	0.000916704	0.00129001	0.000712437	0.000719046	0.00087734	0.00105117
420	0.00358663	1.55989e-11	0.00436008	0.00465074	1.29903e-11	0.0042178	0.00426381	0.00438129	0.00413618	0.00408772	1.41696e-11	0.00393459	1.46553e-11	0.00379654	0.00398502	1.48243e-11	1.50979e-11	0.00353843	0.00386283	1.67152e-05	0.00388235	0.00176474	0.00265752	0.00139045	0.00987483	0.00270032	1.73242e-11	1.76821e-11	0.00748365	1.79405e-11	1.91704e-11	0.00135716	0.00147604	0.00142606	0.00110794	0.00138672	2.1991e-11	1.84285e-11	0.00121141	2.94113e-11	2.30248e-11	0.000375794	0.000447511	0.000673733	2.70655e-11	0.000705115	2.20235e-11	2.34532e-11	2.25069e-11
421	0.00423296	0.00460689	0.0080627	0.00629282	0.00466258	0.00686147	0.00503719	0.00614748	0.00825402	0.00568268	0.00907528	0.00537087	0.00843851	0.00549419	0.00607296	0.0048409	0.00725353	0.00454085	0.00438082	0.00603978	0.00396565	0.00528351	0.00593626	0.00374098	0.00300647	0.00223703	0.00377677	0.00330458	0.00145502	0.00250959	0.00433594	0.00331478	0.00265762	0.00508087	0.00350267	0.00513269	0.00604482	0.00445198	0.00355296	0.0025655	0.00425907	0.00253197	0.0031296	0.00481593	0.00456519	0.00446718	0.00288321	0.00247131	0.00454813
423	0.0059163	0.00421923	0.0052554	0.00620741	0.00379046	0.00509964	0.00402154	0.00429243	0.00526559	0.00360395	0.00790161	0.00491762	0.00485687	0.00413821	0.00471922	0.00334277	0.00321955	0.00327194	0.00428259	0.00371343	0.00291721	0.00477019	0.00453287	0.00315969	0.00693377	0.00597488	0.00477148	0.00518386	0.00598445	0.007419	0.00361286	0.00507724	0.00456137	0.00571316	0.00426603	0.0067749	0.0104029	0.00424121	0.00566265	0.00513611	0.00408999	0.00549994	0.00386973	0.00476446	0.00652333	0.00394955	0.00313498	0.0039564	0.00536794
424	0.0257777	0.0226576	0.0268728	0.0294956	0.0256723	0.0255471	0.0280739	0.0284697	0.0260589	0.0256105	0.0249755	0.0272181	0.0235676	0.0245463	0.0267643	0.0212452	0.0226424	0.0246346	0.0277546	0.0239748	0.0270549	0.0254636	0.0256399	0.0435319	0.0763862	0.0597591	0.0591351	0.0687676	0.0812826	0.0668773	1.91704e-11	0.00747647	0.00927822	0.00928578	0.00637375	0.00908568	0.00838225	0.00904513	0.00763759	2.94113e-11	0.000546532	0.00114635	0.00131811	0.00190991	0.0027677	0.00210417	0.00246735	0.000529399	0.000819897
425	0.00253937	0.00257109	0.00255109	0.0030484	0.00312472	0.00268373	0.0032534	0.00234314	0.00213959	0.00255053	0.0017201	0.00171354	0.00211122	0.00258148	0.00250923	0.00194125	0.00176445	0.00198415	0.00197842	0.00167521	0.00199108	0.0025526	0.00233308	0.00342711	0.00679452	0.00326407	0.00420323	0.00308151	0.00404534	0.00384074	0.00413633	0.00240145	0.00417609	0.00314341	0.00356794	0.00151177	0.00259452	0.00165391	0.00190281	0.00193375	0.00170034	0.00148244	0.00186854	0.00189234	0.00202838	0.00194388	0.0019735	2.34532e-11	0.00169656
426	0.00213398	0.00206875	0.00212656	0.00232091	0.00193631	0.00192962	0.00223431	1.34796e-11	1.35761e-11	0.00193398	1.41696e-11	0.00163094	0.00168166	1.54577e-11	1.52797e-11	1.48243e-11	1.50979e-11	0.00144301	0.00147395	0.00123281	1.62255e-11	1.54267e-11	0.00109758	0.00258045	3.73034e-11	1.8114e-11	0.00298883	0.00221044	0.00326098	0.00384992	0.00204828	0.0019582	0.00231504	0.00262796	0.00213285	0.00161143	0.00219261	0.00116801	0.00141248	2.94113e-11	0.00114365	0.000900201	0.00114653	2.38566e-11	0.00157289	0.00135986	2.20235e-11	0.000405222	2.25069e-11
427	0.00532761	0.00458476	0.00543117	0.00617274	0.00535201	0.00536688	0.00591262	0.00588169	0.00530939	0.00521568	0.00499628	0.00534309	0.00480595	0.00519502	0.0057007	0.00432421	0.00471894	0.00511156	0.00582722	0.00506655	0.00587927	0.00540092	0.00531474	0.00750498	0.0129986	0.0103663	0.00994193	0.0124153	0.0146642	0.0117945	1.91704e-11	0.00122616	0.00165154	0.00164164	0.00124826	0.00166216	0.00155418	0.00165381	0.0013581	2.94113e-11	2.30248e-11	2.26985e-11	2.23606e-11	0.000513291	0.00075048	0.000633224	2.20235e-11	2.34532e-11	2.25069e-11
429	1.60674e-11	1.55989e-11	1.27585e-11	1.28781e-11	1.29903e-11	0.00276456	1.3424e-11	1.34796e-11	0.00218594	1.37118e-11	1.41696e-11	1.45632e-11	1.46553e-11	1.54577e-11	0.000887383	1.48243e-11	1.50979e-11	1.59472e-11	1.60726e-11	1.56208e-11	1.62255e-11	1.54267e-11	0.000265359	1.75903e-11	3.73034e-11	0.00348685	1.73242e-11	0.00210963	0.00160434	0.00287535	0.00489553	2.08195e-11	2.35644e-11	0.00303206	2.40673e-11	2.09862e-11	2.1991e-11	0.00192612	0.00394712	0.00458575	0.00250395	0.001699	0.00286622	0.00456496	0.00354803	2.3178e-11	0.0030809	2.34532e-11	0.00212852
430	0.0146128	0.0103867	0.0163151	0.0163676	0.0109136	0.015045	0.0137044	0.0140125	0.0112365	0.0169917	0.0171102	0.0126745	0.0138203	0.0107228	0.0112222	0.0102869	0.0146942	0.0121968	0.0110148	0.0124712	0.0102008	0.0161776	0.0132808	0.0149945	0.0145344	0.0141591	0.0130874	0.00907258	0.0072702	0.00974432	0.00949872	0.0110178	0.0092505	0.012411	0.00822838	0.0148694	0.00971709	0.00799329	0.0110076	0.0209695	0.0102323	0.00544693	0.00827548	0.0104288	0.012765	0.0109144	0.0121532	0.00504759	0.0134816
431	0.000803068	0.000807868	0.000885878	0.000999364	0.000889551	0.000847042	0.000981757	0.00100267	0.00075872	0.000765174	0.000738541	0.000595629	0.000617528	0.000656134	0.000681928	0.000570388	0.000478338	0.000557161	0.000585475	0.000535306	0.000479022	0.0006301	0.000721211	0.000586818	0.00203031	0.00118578	0.00120966	0.000666705	0.00100615	0.000752093	0.00118924	0.000963443	0.00153697	0.00104461	0.00124133	0.000857131	0.00109772	0.00105139	0.000878429	0.00232451	0.00148765	0.000956327	0.000713989	0.000916621	0.000709482	0.000609241	0.0011162	0.000615913	0.000527417
432	0.243891	0.167018	0.209676	0.166433	0.15576	0.216219	0.244579	0.200314	0.132237	0.203511	0.166458	0.239873	0.1958	0.137728	0.163789	0.111006	0.144581	0.146841	0.188591	0.143229	0.113942	0.161567	0.175138	0.397617	0.829805	0.28136	0.521885	0.399567	0.428246	0.705376	0.729381	0.245446	0.385945	0.176243	0.47592	0.421591	0.267701	0.290925	0.191484	0.220968	0.481043	0.0933304	0.175985	0.247362	0.215876	0.547859	0.481504	0.320219	0.495461
433	0.0227067	0.0135073	0.0120192	0.00957663	0.0083614	0.00736404	0.0217627	0.0045464	0.00630509	0.0153832	0.00658287	0.0426518	0.0216833	0.00664957	0.0050771	0.00828752	0.00834932	0.0244344	0.0165235	0.00793434	0.00886502	0.0190484	0.0135282	0.00795211	3.73034e-11	0.00295061	0.00465468	0.00729702	0.00408616	0.011582	1.91704e-11	0.00315651	0.00562571	0.00793471	0.00641744	0.00690023	0.0116094	0.00640512	0.00689766	0.00825147	0.0130998	0.00695584	0.00248479	0.00280735	0.005708	0.00678854	2.20235e-11	0.00831498	0.00849006
434	0.00159445	0.00179969	0.00241681	0.00235649	0.00184664	0.00209369	0.00176104	0.00226429	0.00019103	0.00141426	0.00196951	0.00141228	0.00139904	0.00131404	0.0017634	0.00122392	0.00093953	0.00100199	0.001164	0.00108565	0.000926166	0.00126642	0.00150929	0.000772971	0.00489829	0.00237738	0.00243858	0.00149162	0.00242286	0.00242119	0.00333127	0.00225886	0.00250105	0.00191753	0.00229367	0.000168954	0.00158753	0.00228435	0.00177648	0.000167016	0.000943596	0.000273268	0.000150061	0.00218939	0.00144331	0.00107139	0.00196603	0.00110558	0.000137694
436	1.60674e-11	1.55989e-11	1.27585e-11	1.28781e-11	1.29903e-11	1.28242e-11	1.3424e-11	1.34796e-11	1.35761e-11	1.37118e-11	1.41696e-11	1.45632e-11	0.000118883	1.54577e-11	0.000137732	0.000100251	0.000207087	0.000153482	0.000204603	0.000166898	0.000254938	0.000113889	6.6262e-05	0.000289397	0.000989212	0.000544307	0.000488607	0.00042922	2.19147e-11	0.000521375	0.000456183	0.000285952	0.000284158	0.000127618	2.40673e-11	2.09862e-11	0.000296628	0.000301702	0.000574248	0.000873698	0.000264087	0.000287095	0.000292053	0.000550844	0.000470258	0.000522367	0.00014638	0.00022818	0.000502281
437	0.000417607	0.000500562	0.000413153	0.000554475	0.000550625	0.000634887	0.000395428	0.000650448	0.000499502	0.000523486	0.000519121	0.000580348	0.000447058	0.000523685	0.000534788	0.000593832	0.00046509	0.000437118	0.000358498	0.000451665	0.000489784	0.000502601	0.000501989	0.00134455	0.00250758	0.0013215	0.00132663	0.00149931	0.00119025	0.00120101	0.000729713	0.000722499	0.000899197	0.000587262	0.000677414	0.000878217	0.000720282	0.000950764	0.000573364	0.000518521	0.000612545	0.000473402	0.000417738	0.000601497	0.000391674	0.000460049	0.000377523	0.000325563	0.000679556
441	1.60674e-11	1.55989e-11	1.27585e-11	1.28781e-11	1.29903e-11	1.28242e-11	1.3424e-11	1.34796e-11	1.35761e-11	1.37118e-11	1.41696e-11	1.45632e-11	1.46553e-11	1.54577e-11	1.52797e-11	1.48243e-11	1.50979e-11	1.59472e-11	1.60726e-11	1.56208e-11	1.62255e-11	1.54267e-11	1.4575e-11	0.000519461	0.00081071	1.8114e-11	0.000493151	1.76821e-11	0.000463313	1.79405e-11	1.44886e-05	0.000107381	0.000143643	1.91665e-11	8.36861e-05	0.00018257	2.1991e-11	1.84285e-11	5.31114e-05	2.94113e-11	1.0216e-05	2.26985e-11	2.23606e-11	0.000343584	7.78572e-05	2.37841e-05	5.00342e-05	0.000274791	0.000159178
442	1.60674e-11	1.55989e-11	1.27585e-11	1.28781e-11	1.29903e-11	1.28242e-11	1.3424e-11	1.34796e-11	1.35761e-11	1.37118e-11	1.41696e-11	1.45632e-11	1.46553e-11	1.54577e-11	1.52797e-11	1.48243e-11	1.50979e-11	1.59472e-11	1.60726e-11	1.56208e-11	1.62255e-11	1.54267e-11	1.4575e-11	1.75903e-11	3.73034e-11	1.8114e-11	0.000927801	1.76821e-11	2.19147e-11	1.79405e-11	1.91704e-11	0.00111045	2.35644e-11	1.91665e-11	0.00044949	0.000463814	2.1991e-11	0.000270442	0.000276787	0.00256873	0.00156814	0.00184002	0.00160086	0.000938455	0.00202725	0.000903449	0.00169511	0.00225737	0.00100087
443	0.00785239	0.00787884	0.0076684	0.00827271	0.00629372	0.00799875	0.00723826	0.00560504	0.00589789	0.00528094	0.00996852	0.00544845	0.00628079	0.00465631	0.00594118	0.00372563	0.00572622	0.00412966	0.00676373	0.00489971	0.00381288	0.00493031	0.00619411	0.00524149	0.0119761	0.0079528	0.00679525	0.00782967	0.00776372	0.00744671	0.00633648	0.00667838	0.00583171	0.00783322	0.00630839	0.00613867	0.00995565	0.00594752	0.00591557	0.00642983	0.0049674	0.00535411	0.00612582	0.00593631	0.00608444	0.00435852	0.00458794	0.00511946	0.00583884
444	0.000714318	0.000957751	0.00126108	0.00145665	0.00144754	0.00133644	0.00111646	0.00107796	0.00128238	0.00136583	0.00127729	0.00082818	0.00111486	0.00134669	0.00147816	0.00129435	0.00116204	0.000794097	0.000915886	0.00109045	0.0011298	0.00145178	0.00117727	0.00312653	0.00432425	0.00306305	0.00353524	0.00356153	0.00278036	0.00334546	0.00282936	0.00132911	0.00148974	0.00183348	0.00153299	0.00163211	0.00136756	0.0014282	0.00170177	2.94113e-11	2.30248e-11	2.26985e-11	0.000615496	0.00135433	0.000924579	0.00133122	0.000750435	0.00061868	0.00120667
446	0.000539488	1.55989e-11	0.000744167	1.28781e-11	1.29903e-11	1.28242e-11	1.3424e-11	1.34796e-11	1.35761e-11	1.37118e-11	1.41696e-11	1.45632e-11	1.46553e-11	1.54577e-11	1.52797e-11	1.48243e-11	1.50979e-11	1.59472e-11	1.60726e-11	1.56208e-11	1.62255e-11	1.54267e-11	5.8348e-05	0.00166374	0.00405498	0.00176637	0.001735	0.00163284	0.00256151	0.00215031	0.00189202	0.00285356	0.00419592	0.00364048	0.0040837	0.00331358	0.00464133	0.00332578	0.00381281	0.00276694	0.0028893	0.0017903	0.00152899	0.00139724	0.00193397	0.0015975	0.00168205	0.00187907	0.00163117
448	0.00306875	0.00291434	0.00423854	0.00410034	0.00353288	0.00398726	0.00391598	0.00374048	0.00337589	0.00370983	0.0033483	0.00331077	0.00332403	0.00301615	0.0033288	0.00289963	0.00277975	0.00283077	0.00297843	0.00298151	0.00303731	0.00316776	0.00334489	0.000995602	0.00181982	0.000870742	0.00107316	0.00126424	0.00122952	0.00132524	1.91704e-11	0.00358087	0.00365662	0.00346218	0.00320256	0.00359475	0.00320326	0.00383584	0.00304957	2.94113e-11	0.00116813	2.26985e-11	0.00109229	0.00157535	0.00305823	0.00181042	0.00118769	0.000765915	0.000954754
449	1.60674e-11	1.55989e-11	1.27585e-11	1.28781e-11	1.29903e-11	1.28242e-11	1.3424e-11	1.34796e-11	0.000117676	1.37118e-11	1.41696e-11	1.45632e-11	0.000117662	0.0001256	1.52797e-11	1.48243e-11	1.50979e-11	1.59472e-11	1.60726e-11	1.56208e-11	1.62255e-11	1.54267e-11	1.64063e-05	0.000114778	3.73034e-11	1.8114e-11	1.73242e-11	1.76821e-11	2.19147e-11	1.79405e-11	1.91704e-11	2.08195e-11	2.35644e-11	0.000314034	0.00014229	2.09862e-11	2.1991e-11	0.000331485	1.9016e-11	2.94113e-11	2.30248e-11	0.000615149	2.23606e-11	2.38566e-11	0.000887661	0.00035511	0.00032169	0.000754687	0.000702762
450	0.000369404	0.000376286	0.000417804	0.000388476	0.000288264	0.000442805	0.000283855	0.000348452	1.35761e-11	1.37118e-11	0.000292069	0.00020908	0.000261956	0.000365746	0.000549604	0.000441849	0.000310624	0.000356143	0.000496921	0.000533862	1.62255e-11	0.000422643	0.000325266	1.75903e-11	3.73034e-11	1.8114e-11	0.000180397	1.76821e-11	2.19147e-11	1.79405e-11	1.91704e-11	2.08195e-11	2.35644e-11	1.91665e-11	2.40673e-11	2.09862e-11	2.1991e-11	1.84285e-11	1.9016e-11	2.94113e-11	0.000131393	2.26985e-11	2.23606e-11	2.38566e-11	2.70655e-11	0.000347838	2.20235e-11	2.34532e-11	0.000180909
451	2.48803e-06	0.000156765	5.38096e-05	2.74304e-09	1.4011e-05	1.27619e-05	1.3424e-11	1.34796e-11	1.35761e-11	6.3417e-06	1.41696e-11	1.45632e-11	1.46553e-11	1.54577e-11	5.49696e-06	4.51036e-06	1.98276e-05	3.41912e-05	3.74684e-06	6.75224e-06	4.03524e-06	1.49596e-05	1.54409e-05	1.75903e-11	3.73034e-11	1.8114e-11	1.73242e-11	1.76821e-11	2.19147e-11	1.79405e-11	1.91704e-11	2.08195e-11	2.35644e-11	1.91665e-11	2.40673e-11	2.09862e-11	2.1991e-11	1.84285e-11	1.9016e-11	2.94113e-11	2.30248e-11	2.26985e-11	2.23606e-11	2.38566e-11	2.70655e-11	2.3178e-11	2.20235e-11	2.34532e-11	2.25069e-11
452	1.60674e-11	1.55989e-11	1.27585e-11	1.28781e-11	1.29903e-11	1.28242e-11	1.3424e-11	1.34796e-11	1.35761e-11	1.38545e-05	1.41696e-11	1.45632e-11	1.46553e-11	1.54577e-11	1.52797e-11	1.48243e-11	1.50979e-11	1.59472e-11	1.60726e-11	1.56208e-11	1.62255e-11	1.54267e-11	6.29762e-07	1.75903e-11	3.73034e-11	1.8114e-11	1.73242e-11	1.76821e-11	2.19147e-11	1.79405e-11	1.91704e-11	2.08195e-11	2.35644e-11	1.91665e-11	2.40673e-11	2.09862e-11	2.1991e-11	1.01219e-05	1.28688e-05	2.94113e-11	2.30248e-11	2.26985e-11	2.23606e-11	0.00127124	5.451e-08	2.3178e-11	1.62978e-06	2.34532e-11	2.25069e-11
453	1.60674e-11	1.55989e-11	1.27585e-11	1.28781e-11	1.29903e-11	1.28242e-11	1.3424e-11	1.34796e-11	1.35761e-11	3.98561e-06	1.41696e-11	1.45632e-11	1.46553e-11	1.54577e-11	1.52797e-11	1.48243e-11	1.50979e-11	1.59472e-11	1.60726e-11	1.56208e-11	1.62255e-11	1.54267e-11	1.81178e-07	0.000343539	0.000942033	0.000958115	0.000405862	0.000538424	0.000633096	0.000494716	0.000572804	2.08195e-11	0.000556006	3.64296e-05	0.000597431	0.000674788	0.000646531	1.84285e-11	0.000780105	2.94113e-11	0.000783054	0.000371564	0.000458143	0.000775331	2.70655e-11	0.000607443	2.20235e-11	0.000291227	0.000529949
454	0.00222518	0.00192126	0.00224041	0.00152242	0.00151844	0.00174399	0.00242614	0.00235995	0.00166384	0.0019637	0.00147653	0.00209692	0.00196003	0.00147628	0.00171609	0.0012736	0.00165513	0.00155789	0.00160586	0.00135246	0.00128903	0.00129255	0.00174262	0.00194553	0.00438968	0.00175408	0.00227548	0.00182005	0.00238563	0.00282115	0.00617445	0.00283763	0.00265377	0.0029237	0.00207029	0.00351882	0.00247739	0.00194086	0.00252726	0.00366893	0.0031501	2.26985e-11	0.0027853	2.38566e-11	0.00406284	0.00341275	0.00288007	2.34532e-11	0.00407216
455	0.035517	0.0304579	0.0476147	0.0454171	0.0340321	0.0333236	0.038464	0.0454168	0.0407685	0.0351889	0.0391761	0.0550233	0.0304812	0.0368393	0.0288691	0.0202197	0.0254977	0.0391452	0.0421173	0.038349	0.0355801	0.0354668	0.036953	0.0303415	0.0465295	0.0157682	0.0201933	0.0424236	0.0217244	0.0351174	0.0283253	0.0539103	0.0176651	0.0337096	0.017649	0.0465965	0.0443088	0.0315609	0.0362784	0.0115541	0.0308377	0.0229646	0.0301225	0.0290346	0.0869058	0.0196267	0.0209158	0.0366569	0.0305377
456	0.00902827	0.00701938	0.00492082	0.00536255	0.00684763	0.00478825	0.00773663	0.0101614	0.00626903	0.00967139	0.00567504	0.00864344	0.00774971	0.00510519	0.00481826	0.00718713	0.0069979	0.00683741	0.00766364	0.003705	0.00763112	0.00889552	0.00694158	0.00384043	0.0111002	0.0135718	0.0140077	0.0126676	0.00354846	0.0151734	0.0147122	0.00251731	0.00313497	0.00303499	0.00268866	0.00304741	0.00370883	0.0037983	0.00385246	0.00145252	0.00272675	0.0033972	0.00276356	0.00342888	0.00328408	0.0018349	0.00238698	0.00294673	0.00292794
457	0.000885087	0.00253583	0.00112448	0.00104421	0.000945255	0.00197047	0.000882738	0.00260561	0.00311126	0.00179022	0.000480753	0.0028412	0.00106005	0.000854222	0.000814163	0.000411814	0.00157748	0.000525714	0.00217365	0.00214676	0.00182635	0.000442889	0.00145683	4.95898e-06	0.00121832	0.000728479	0.000934278	0.0016369	0.000859882	0.000879543	0.000993105	2.08195e-11	0.00232436	4.12861e-05	0.000599668	0.000985833	0.000750817	0.00139357	0.00114381	1.3907e-05	0.00104666	0.000695865	0.00201035	2.38566e-11	0.000696405	0.00162535	0.000573226	0.00199228	0.000955762
458	0.00244941	0.00203873	0.00246337	0.00266502	0.00222252	0.00220809	0.00263183	0.0028278	0.00241816	0.00236382	0.00218933	0.00271437	0.00218175	0.00224091	0.00247445	0.0019611	0.0021	0.0022988	0.00261121	0.00223069	0.00250835	0.00233256	0.00236965	0.00348439	0.00604412	0.00526296	0.00478943	0.00616703	0.00632873	0.00563768	1.91704e-11	2.08195e-11	0.000400111	1.91665e-11	2.40673e-11	2.09862e-11	2.1991e-11	1.84285e-11	1.9016e-11	2.94113e-11	2.30248e-11	2.26985e-11	2.23606e-11	2.38566e-11	2.70655e-11	2.3178e-11	2.20235e-11	2.34532e-11	2.25069e-11
459	0.00018519	0.000146171	0.000179689	0.000154568	0.000168257	0.000148383	0.000164101	0.000129288	0.000210722	0.000163448	0.000155885	0.000119693	0.000127257	0.000122474	0.000122625	0.00015212	0.000124501	1.59472e-11	0.000170239	0.000139606	0.000114862	1.54267e-11	0.000136322	0.000229676	0.000407404	0.000204351	1.73242e-11	0.000311303	2.19147e-11	0.000182141	0.000298064	0.000178464	0.000298928	0.000131513	2.40673e-11	0.000283893	2.1991e-11	0.000840177	0.000249327	2.94113e-11	0.000217928	2.26985e-11	2.23606e-11	2.38566e-11	0.000198352	0.000275644	2.20235e-11	0.000191971	0.000216546
460	0.0427233	0.0449293	0.0445133	0.0545145	0.0523849	0.047769	0.0621454	0.0400857	0.0343802	0.0473364	0.022668	0.0313743	0.0388222	0.0432079	0.0432146	0.0292793	0.027579	0.0300323	0.0317896	0.027129	0.034317	0.0416348	0.0396286	0.0275012	0.0403438	0.0233501	0.032104	0.0316232	0.0248531	0.0313992	0.0734504	0.0176531	0.0254837	0.0264927	0.0326278	0.0148298	0.0261604	0.0248885	0.0231021	0.0186783	0.0250279	0.0183547	0.0291321	0.0402043	0.0298206	0.0373593	0.0262658	0.00697043	0.0262553
461	1.60674e-11	1.55989e-11	1.27585e-11	1.28781e-11	1.29903e-11	1.28242e-11	1.3424e-11	1.34796e-11	1.35761e-11	1.37118e-11	1.41696e-11	1.45632e-11	1.46553e-11	1.54577e-11	1.52797e-11	1.48243e-11	1.50979e-11	1.59472e-11	1.60726e-11	1.56208e-11	1.62255e-11	1.54267e-11	1.4575e-11	1.75903e-11	3.73034e-11	1.8114e-11	1.73242e-11	1.76821e-11	2.19147e-11	1.79405e-11	1.91704e-11	2.08195e-11	2.35644e-11	1.91665e-11	2.40673e-11	2.09862e-11	2.1991e-11	1.84285e-11	1.9016e-11	2.94113e-11	2.30248e-11	2.26985e-11	2.23606e-11	2.38566e-11	2.70655e-11	2.3178e-11	2.20235e-11	2.34532e-11	2.25069e-11
463	1.60674e-11	1.55989e-11	1.27585e-11	1.28781e-11	1.29903e-11	1.28242e-11	1.3424e-11	1.34796e-11	1.35761e-11	1.37118e-11	1.41696e-11	1.45632e-11	1.46553e-11	1.54577e-11	1.52797e-11	1.48243e-11	1.50979e-11	1.59472e-11	1.60726e-11	1.56208e-11	1.62255e-11	1.54267e-11	1.4575e-11	1.75903e-11	3.73034e-11	1.8114e-11	1.73242e-11	1.76821e-11	2.19147e-11	1.79405e-11	1.91704e-11	2.08195e-11	0.000460851	1.91665e-11	2.40673e-11	2.09862e-11	2.1991e-11	1.84285e-11	1.9016e-11	2.94113e-11	0.000257118	2.26985e-11	0.000272688	0.000326195	0.000353616	2.3178e-11	2.20235e-11	2.34532e-11	2.25069e-11
464	0.000881436	0.000810608	0.000964328	0.000948435	0.000917403	0.000960409	0.000980792	0.00103533	0.00101782	0.000885647	0.000888452	0.000872878	0.000858459	0.000761444	0.000851996	0.000848554	0.000736245	0.000794092	0.00084137	0.000729928	0.000858392	0.000733849	0.000871721	0.000917184	0.00201789	0.00105247	0.00105246	0.00104675	0.000965155	0.00112095	1.91704e-11	0.000349962	2.35644e-11	0.000367648	0.000492035	0.000294183	0.000349648	0.000307444	0.000324409	2.94113e-11	2.30248e-11	2.26985e-11	2.23606e-11	2.38566e-11	2.70655e-11	0.000392227	2.20235e-11	2.34532e-11	0.000366063
468	0.00055315	0.000529481	0.000470225	0.000454252	0.000500808	0.000701505	0.00066762	0.000670551	0.000597794	0.000620107	0.000620243	0.000995854	0.00058182	1.54577e-11	0.000545472	0.000501779	0.000401962	0.000507285	0.000516225	0.000607135	0.000529702	0.000608335	0.000553696	1.75903e-11	3.73034e-11	0.000187426	3.05347e-05	1.94503e-09	2.19147e-11	1.88067e-05	1.91704e-11	0.00135129	0.000845097	0.000481831	0.00156039	0.00161175	0.000787076	4.76551e-06	0.0053033	0.00324079	0.00328694	0.000364625	0.00202098	0.000976308	0.00232561	0.00390507	0.00280708	0.00196259	0.00471852
469	0.000203481	0.000252611	0.000253876	0.000242093	0.000235582	0.000261032	0.000256482	0.000263195	0.000196992	0.000225263	0.000248382	0.000200785	0.00024478	0.000226998	1.52797e-11	0.000214588	0.000170909	1.59472e-11	0.000209424	0.000229689	0.000207759	0.000156718	0.000204574	0.000297538	0.000590816	1.8114e-11	0.000289191	1.76821e-11	0.00028196	0.000289959	1.91704e-11	2.08195e-11	2.35644e-11	1.91665e-11	2.40673e-11	2.09862e-11	2.1991e-11	1.84285e-11	1.9016e-11	2.94113e-11	2.30248e-11	2.26985e-11	2.23606e-11	2.38566e-11	2.70655e-11	2.3178e-11	2.20235e-11	2.34532e-11	2.25069e-11
470	0.000605647	0.000723234	0.000695828	0.000795991	0.000569913	0.000623169	0.000704678	0.000799912	0.000452692	0.000509462	0.000595954	0.000467617	0.00055516	0.000502525	0.000435264	0.000444483	0.000263497	0.000328937	0.000370012	0.0004408	0.000352416	0.000485756	0.000532861	0.000762531	0.00256337	1.8114e-11	0.00145676	0.00115333	0.000367591	0.000796311	0.00136317	0.0011864	0.00130707	1.91665e-11	0.000983455	0.000942182	0.00114335	0.000964248	1.9016e-11	2.94113e-11	0.00131169	0.000589318	0.000441839	0.00131447	0.000815295	0.0006348	0.000978082	2.34532e-11	0.000485181
472	0.000714178	0.000772247	0.000847567	0.000994464	0.000910165	0.000881037	0.000991335	0.000701828	0.000603529	0.000809028	0.000501861	0.000578829	0.000872427	0.000649312	0.00071387	0.000524658	0.000488232	0.000578923	0.000549663	0.000504283	0.000621068	0.00067681	0.000703878	0.000561071	3.73034e-11	0.000350337	0.00048924	0.000386178	2.19147e-11	0.000482774	1.91704e-11	2.08195e-11	2.35644e-11	0.000246078	2.40673e-11	2.09862e-11	2.1991e-11	1.84285e-11	1.9016e-11	2.94113e-11	2.30248e-11	2.26985e-11	2.23606e-11	0.00036392	2.70655e-11	2.3178e-11	2.20235e-11	2.34532e-11	2.25069e-11
473	0.00932397	0.00442593	0.00644079	0.0102279	0.00459193	0.0154411	0.00962326	0.00662383	0.00798624	0.0112217	0.00773777	0.0110302	0.00677632	0.0069872	0.00666223	0.00372145	0.00480018	0.00873935	0.00630466	0.00718126	0.00356685	0.00952006	0.00767883	0.00951925	0.00902419	0.00799696	0.0092407	0.00952341	0.00869836	0.00932631	0.00299903	0.00189751	0.00329928	0.00464178	0.00373709	0.00364281	0.00423987	0.00476264	0.00415273	0.00413794	0.00252	0.00185403	0.00309363	0.00245377	0.00812313	0.00528967	0.00277683	0.0023197	0.00438876
476	1.60674e-11	1.55989e-11	1.27585e-11	1.28781e-11	1.29903e-11	1.28242e-11	1.3424e-11	1.34796e-11	1.35761e-11	1.37118e-11	1.41696e-11	1.45632e-11	1.46553e-11	1.54577e-11	1.52797e-11	1.48243e-11	1.50979e-11	1.59472e-11	1.60726e-11	1.56208e-11	1.62255e-11	1.54267e-11	1.4575e-11	1.75903e-11	3.73034e-11	1.8114e-11	1.73242e-11	1.76821e-11	2.19147e-11	1.79405e-11	1.91704e-11	2.08195e-11	2.35644e-11	1.91665e-11	2.40673e-11	2.09862e-11	2.1991e-11	1.84285e-11	1.9016e-11	2.94113e-11	2.30248e-11	2.26985e-11	2.23606e-11	2.38566e-11	2.70655e-11	2.3178e-11	2.20235e-11	2.34532e-11	2.25069e-11
478	0.000769089	0.000770836	0.000760652	0.000871336	0.000720995	0.000764001	0.000901642	0.000928601	0.000574412	0.000649086	0.000716063	0.000594328	0.000548217	0.000582671	0.000588852	0.000622553	1.50979e-11	0.000430108	0.000555346	0.000544733	0.000492183	0.000629235	0.000637043	0.000989706	0.00218578	0.000987427	0.00124426	0.000940042	0.0010226	0.000611722	0.00112581	0.000856811	0.00110962	0.000929654	0.000981142	2.09862e-11	0.000929532	0.00108526	0.000727842	2.94113e-11	0.000501986	0.00271492	2.23606e-11	2.38566e-11	0.000632138	0.000487435	2.20235e-11	0.000470356	0.000463581
479	0.0163312	0.0149092	0.0173164	0.0179463	0.0162089	0.0163328	0.0172647	0.0169556	0.0160343	0.0164085	0.0160918	0.0153426	0.0141343	0.0136644	0.0142563	0.0131044	0.0129435	0.0128728	0.013249	0.012604	0.0140517	0.0135765	0.0150727	0.0179963	0.0358094	0.0194319	0.019394	0.0216754	0.0207878	0.0212764	1.91704e-11	0.00593442	0.00661707	0.00595204	0.00518186	0.00590444	0.00512926	0.00517892	0.00528821	0.00121302	0.00161912	0.00265159	0.00307182	0.00386856	0.00438757	0.00399916	0.00373137	0.00175724	0.0022957
481	1.60674e-11	1.55989e-11	1.27585e-11	1.28781e-11	1.29903e-11	1.28242e-11	1.3424e-11	1.34796e-11	1.35761e-11	1.37118e-11	1.41696e-11	1.45632e-11	1.46553e-11	1.54577e-11	1.52797e-11	1.48243e-11	1.50979e-11	1.59472e-11	1.60726e-11	1.56208e-11	1.62255e-11	1.54267e-11	1.4575e-11	0.000574868	3.73034e-11	1.8114e-11	1.73242e-11	1.76821e-11	2.19147e-11	1.79405e-11	1.91704e-11	2.08195e-11	2.35644e-11	1.91665e-11	2.40673e-11	2.09862e-11	2.1991e-11	1.84285e-11	1.9016e-11	2.94113e-11	2.30248e-11	2.26985e-11	2.23606e-11	2.38566e-11	2.70655e-11	2.3178e-11	2.20235e-11	2.34532e-11	2.25069e-11
483	0.00264558	0.00283227	0.00289783	0.00310407	0.00265114	0.00278914	0.00297431	0.00342883	0.00237677	0.00249752	0.00256968	0.00225657	0.00223133	0.00238149	0.0024911	0.00242741	0.00175406	0.00193747	0.00223675	0.0022452	0.00203691	0.0026412	0.00251848	0.00220368	0.0049144	0.00321773	0.00518092	0.00241972	0.00306721	0.00135152	0.00436259	0.00278904	0.00350187	0.00307811	0.00318581	0.00220574	0.00251779	0.00380919	0.00230246	0.00102934	0.00178064	0.00285921	0.00155577	0.00198297	0.00151839	0.00145962	0.00238525	0.00124997	0.0016123
484	0.00208712	0.00108248	0.00137927	0.000894188	0.00067797	0.000745467	0.000779914	0.000742531	0.000710931	0.000706308	0.000712677	0.000700228	0.000533542	0.000469265	0.000565918	0.000483051	0.000550256	0.000460461	0.000429967	0.000452231	0.000480911	0.000391274	0.000728908	0.00185499	0.00486592	0.00178088	0.00176295	0.0024011	0.00226261	0.00208647	0.00191715	0.00165574	0.00177075	0.0016541	0.00165132	0.00148418	0.00146496	0.00157076	0.00139949	2.94113e-11	2.30248e-11	0.000766473	2.23606e-11	2.38566e-11	0.00201568	2.3178e-11	2.20235e-11	2.34532e-11	2.25069e-11
485	0.0106507	0.012013	0.0139939	0.0108151	0.00937634	0.0124456	0.0103163	0.0141757	0.01127	0.0122786	0.0116327	0.0077889	0.00835132	0.00825636	0.00857825	0.00678497	0.00728523	0.0066592	0.00736482	0.00834826	0.00800366	0.00721782	0.00970939	0.0241305	0.0296852	0.00642777	0.0129146	0.045239	0.00578318	0.0122971	0.021875	0.00913675	0.00623976	0.00634145	0.00795564	0.012058	0.0109077	0.0975802	0.0132034	0.00392876	0.00828326	0.0103463	0.0106808	0.0125792	0.019367	0.0136534	0.00996433	0.0135732	0.0155296
486	0.00211085	0.0023659	0.0026475	0.00266074	0.00240268	0.00227791	0.00319326	0.00319074	0.0020986	0.00198787	0.00178385	0.00222487	0.00171637	0.00161052	0.00159303	0.00149713	0.00106315	0.00171994	0.00154997	0.00123755	0.0011088	0.0011982	0.00196543	0.00572278	0.0234492	0.0134308	0.0122653	0.00528303	0.0109464	0.00328998	0.00901355	0.00913861	0.0176931	0.0126594	0.0160809	0.00861058	0.0159777	0.0152361	0.0110212	0.0350872	0.0337179	0.0187382	0.00798971	0.00910268	0.00876837	0.00650864	0.0128731	0.00811701	0.0072865
487	0.00903343	0.0107572	0.012958	0.0141832	0.0129217	0.0118204	0.016634	0.0168052	0.0112815	0.0105811	0.00941078	0.0107514	0.00859639	0.00805761	0.00737949	0.00683739	0.00490769	0.00762558	0.00660168	0.00528408	0.00456908	0.00503745	0.00963793	0.0225134	0.0936225	0.050988	0.0463052	0.0179703	0.0429291	0.0108782	0.0303173	0.0336069	0.0709863	0.0489373	0.0677066	0.0300196	0.066292	0.048625	0.0384788	0.26438	0.166956	0.0826381	0.0329872	0.0318827	0.0319487	0.023734	0.0500255	0.0309623	0.0258514
488	0.00147521	0.00156317	0.00169212	0.00184327	0.00184345	0.00159079	0.0021201	0.00149025	0.00132765	0.00160671	0.000886368	0.00115203	0.00148291	0.00157097	0.00157414	0.00117161	0.00119179	0.00115818	0.00120992	0.00107779	0.00140347	0.00155915	0.00145414	0.00107274	3.73034e-11	1.8114e-11	0.00122242	0.00120658	0.00113383	0.00119729	0.0022252	2.08195e-11	2.35644e-11	1.91665e-11	2.40673e-11	2.09862e-11	2.1991e-11	1.84285e-11	0.000960396	0.00172527	2.30248e-11	2.26985e-11	2.23606e-11	2.38566e-11	2.70655e-11	0.00123851	2.20235e-11	2.34532e-11	2.25069e-11
489	0.00219011	0.00235032	0.00259698	0.00293433	0.0025238	0.00256318	0.00299684	0.00242666	0.00231495	0.00256249	0.00171024	0.00217651	0.00242121	0.00247192	0.00246995	0.00206216	0.00231629	0.00209218	0.00219004	0.00222033	0.00254579	0.00258105	0.00239624	0.00232756	0.00495427	0.0028706	0.00285835	0.00246279	0.00268148	0.00255084	0.00219574	0.0020802	0.0036309	0.00279546	0.00316482	0.00170137	0.00297854	0.00227751	0.00225106	0.0025341	0.00438446	0.00276268	0.00204335	0.00230893	0.00240904	0.00167625	0.00226978	0.00140176	0.00192612
490	0.00105961	0.00137072	0.00176187	0.00169711	0.00155149	0.00152606	0.00180811	0.00197119	0.00125458	0.00117442	0.00155952	0.00118317	0.00104416	0.00108124	0.00116259	0.000964316	0.000659592	0.000996601	0.00116622	0.000969446	0.000749763	0.00087554	0.00125397	0.00205053	0.00859349	0.00454512	0.0038809	0.00160041	0.0039841	0.0010804	0.00275744	0.00313328	0.00674188	0.00460061	0.0065266	0.00287776	0.00633772	0.00438077	0.00351774	0.026148	0.0164685	0.00751708	0.00302783	0.00297125	0.00317435	0.00227455	0.00469925	0.00305673	0.00273291
491	0.00405511	0.00554273	0.00966593	0.00850722	0.00662482	0.0087668	0.00517054	0.00771428	0.00411589	0.00404059	0.0139403	0.00409112	0.00502988	0.00661531	0.00992368	0.0052119	0.00392681	0.00642273	0.0110632	0.0095906	0.0065822	0.00805654	0.00702992	0.0018373	3.73034e-11	0.000847326	0.000695694	0.00210718	2.19147e-11	0.000829898	1.91704e-11	2.08195e-11	0.000888695	0.00243993	0.00115108	0.00272834	0.00159115	0.00897165	0.00102551	0.00151547	0.00379624	0.000430981	0.000902705	0.00149349	0.00143402	0.00167823	0.00123016	0.00269634	0.00568837
492	0.000749499	0.000822085	0.000964659	0.00102829	0.000821934	0.000926958	0.000790841	0.000867102	0.00079183	0.000808906	0.000892663	0.000709045	0.000678623	0.000644724	0.000752274	0.000640824	0.000582607	0.000587591	0.000678618	0.000644264	0.000657996	0.000706234	0.000761253	0.0019559	0.00261917	0.000898038	1.73242e-11	0.00141136	2.19147e-11	1.79405e-11	1.91704e-11	2.08195e-11	2.35644e-11	1.91665e-11	2.40673e-11	2.09862e-11	2.1991e-11	0.00141844	0.00038977	2.94113e-11	2.30248e-11	2.26985e-11	2.23606e-11	2.38566e-11	2.70655e-11	2.3178e-11	2.20235e-11	2.34532e-11	2.25069e-11
493	0.00264524	0.00173957	0.00216274	0.00176622	0.00187114	0.00288399	0.0028856	0.00281739	0.00154813	0.0030352	0.00211071	0.00423024	0.0018575	0.001345	0.000974338	0.00104154	0.00120366	0.00183269	0.00406761	0.00112656	0.00138981	0.002119	0.00212063	0.0133632	0.0305547	0.00796961	0.0163423	0.0108431	0.0162433	0.0201289	0.0250852	0.00990398	0.0156064	0.00535288	0.0198473	0.0162764	0.00964493	0.0101812	0.00510153	0.00675363	0.0209561	0.00245726	0.00548182	0.00833944	0.00537506	0.0195566	0.0180104	0.0119298	0.0192038
494	0.000985607	0.00130403	0.00152513	0.00173934	0.0016139	0.00178975	0.00132845	0.00155878	0.00174389	0.00188795	0.00175035	0.00146951	0.00144761	0.00159299	0.00163651	0.00167277	0.00184108	0.00113461	0.00164514	0.00168377	0.00199363	0.00202211	0.00160759	0.00460244	0.00600224	0.0046287	0.00510363	0.0054691	0.00378277	0.00519419	0.00247176	0.00235534	0.00227965	0.00273187	0.00228773	0.00280601	0.00239877	0.00313836	0.00327491	0.000643212	0.00134098	0.00156275	0.00144145	0.00209305	0.00168149	0.00208529	0.00127152	0.00128325	0.00243123
495	0.000344003	0.000302462	0.000266531	0.000287931	0.000307206	0.000323209	0.000389159	0.000274243	0.000258646	0.000322896	0.000193496	0.000322382	0.000220823	0.000313343	0.000195229	0.000167626	0.000203081	0.000179275	0.000305605	0.000184019	0.000212935	0.000292643	0.00026667	1.75903e-11	3.73034e-11	0.000559731	1.73242e-11	0.000783461	0.000743197	1.79405e-11	1.91704e-11	2.08195e-11	2.35644e-11	1.91665e-11	2.40673e-11	2.09862e-11	2.1991e-11	1.84285e-11	1.9016e-11	2.94113e-11	2.30248e-11	2.26985e-11	2.23606e-11	2.38566e-11	2.70655e-11	2.3178e-11	2.20235e-11	2.34532e-11	2.25069e-11
496	1.60674e-11	0.000511766	0.00046143	1.28781e-11	1.29903e-11	1.28242e-11	0.000571389	1.34796e-11	0.000367557	1.37118e-11	1.41696e-11	1.45632e-11	1.46553e-11	1.54577e-11	1.52797e-11	1.48243e-11	1.50979e-11	1.59472e-11	1.60726e-11	1.56208e-11	1.62255e-11	1.54267e-11	8.69155e-05	0.00832514	0.00139408	0.00080018	0.0321274	0.00215987	0.00166786	1.79405e-11	0.00121005	0.000804788	2.35644e-11	0.000754441	2.40673e-11	2.09862e-11	0.000797086	0.000839421	1.9016e-11	2.94113e-11	2.30248e-11	0.0279674	0.00843304	0.000566033	2.70655e-11	0.000441455	2.20235e-11	2.34532e-11	2.25069e-11
497	1.60674e-11	1.55989e-11	1.27585e-11	1.28781e-11	1.29903e-11	1.28242e-11	1.3424e-11	1.34796e-11	1.35761e-11	1.37118e-11	1.41696e-11	1.45632e-11	0.000414966	0.000560185	1.52797e-11	0.000463092	0.000411313	0.000373303	0.000433218	0.000415199	0.000435215	0.000458955	0.000180248	1.75903e-11	0.000945384	0.000497098	0.000536444	0.00045536	0.000560365	0.000532917	0.000515986	0.000367965	2.35644e-11	1.91665e-11	2.40673e-11	2.09862e-11	0.000310218	1.84285e-11	0.000328213	2.94113e-11	0.000357447	2.26985e-11	2.23606e-11	0.000333196	0.000293659	2.3178e-11	0.000221097	2.34532e-11	2.25069e-11
498	0.0296024	0.0280933	0.0333941	0.0306046	0.026242	0.0335766	0.0369246	0.0317649	0.0265091	0.0371916	0.0330284	0.032315	0.0303148	0.0239008	0.0258632	0.0247009	0.0279906	0.0252672	0.0287278	0.0277978	0.026461	0.0275429	0.0294461	0.0276089	0.0562582	0.0301112	0.0366588	0.0215556	0.0376537	0.0391219	0.0321556	0.0318389	0.0228518	0.0276507	0.0176979	0.0337178	0.0244081	0.0159815	0.0261063	0.0249406	0.0258546	0.0148857	0.0164472	0.0208933	0.0365938	0.0291131	0.021193	0.0120548	0.0290942
499	0.000409169	0.000472226	0.000433347	0.000473531	0.000521462	0.000399733	0.000453608	0.000382474	0.000500113	0.000449763	0.000288686	0.000336795	0.000440754	1.54577e-11	0.000563846	1.48243e-11	1.50979e-11	0.000276454	1.60726e-11	1.56208e-11	1.62255e-11	1.54267e-11	0.000290998	0.00124817	0.00817609	1.8114e-11	1.73242e-11	0.000565186	0.00132856	0.00414214	0.00125825	0.00225739	0.000423483	1.91665e-11	0.000481317	0.00104853	2.1991e-11	0.000422523	1.9016e-11	2.94113e-11	0.00122361	0.000926829	0.000448568	0.00623233	0.00174953	0.000528803	0.000970468	0.000284111	0.000554831
500	0.00624731	0.00730074	0.00755558	0.00841408	0.00701122	0.0086474	0.00815954	0.00616601	0.00427185	0.0091584	0.00514182	0.00669081	0.00880188	0.00644718	0.00744532	0.00562344	0.00479453	0.0057179	0.00648007	0.00698442	0.00750011	0.0077041	0.00692108	0.00319227	0.003553	0.0030695	0.00350236	0.00247449	0.00351429	0.00645436	0.0086105	0.00405225	0.00251864	0.00555623	0.00307182	0.00388482	0.00647785	0.00208004	0.00348752	0.00174934	0.00373703	0.00129366	0.0044252	0.00828294	0.00741937	0.00680081	0.00364089	0.000705838	0.00507523
502	0.000963687	0.000943046	0.00101206	0.000815633	0.000782882	0.000852207	0.00108947	0.00104322	0.000909761	0.00102962	0.000985064	0.000899284	0.000840225	0.000808337	0.000938406	0.000876274	0.000811052	0.000742575	0.000884278	0.000798183	0.000836778	0.000861602	0.000896529	0.00117082	0.00257959	0.00126019	0.00125072	0.00127108	0.00127583	0.0013647	1.91704e-11	0.000401677	0.000452429	0.000357845	0.000516432	0.000387462	0.000438167	0.000338516	0.000334374	2.94113e-11	2.30248e-11	2.26985e-11	0.000227199	0.000313923	2.70655e-11	0.000234776	0.00026497	0.000208645	0.000121834
503	1.60674e-11	1.55989e-11	1.27585e-11	0.0011233	0.00107872	0.00104349	1.3424e-11	1.34796e-11	0.000712331	1.37118e-11	1.41696e-11	1.45632e-11	1.46553e-11	0.000686994	0.000714486	0.000721569	1.50979e-11	1.59472e-11	1.60726e-11	1.56208e-11	1.62255e-11	1.54267e-11	0.000276404	0.000800303	0.00180085	0.000807837	1.73242e-11	0.00071098	0.000989419	0.000997486	1.91704e-11	2.08195e-11	2.35644e-11	1.91665e-11	2.40673e-11	2.09862e-11	2.1991e-11	1.84285e-11	1.9016e-11	2.94113e-11	2.30248e-11	2.26985e-11	2.23606e-11	2.38566e-11	2.70655e-11	2.3178e-11	2.20235e-11	2.34532e-11	2.25069e-11
504	0.000196137	0.000157797	1.27585e-11	1.28781e-11	1.29903e-11	9.3367e-05	1.3424e-11	1.34796e-11	1.35761e-11	1.37118e-11	1.41696e-11	1.45632e-11	1.46553e-11	1.54577e-11	0.000111179	1.48243e-11	1.50979e-11	1.59472e-11	1.60726e-11	1.56208e-11	1.62255e-11	1.54267e-11	2.53855e-05	0.000444836	0.000707891	0.000348372	0.00053322	0.000334961	0.000379266	0.000334265	0.000196858	0.000362878	0.000302584	0.000318638	0.000313629	0.000191393	0.000392619	0.000354345	0.000166407	2.94113e-11	0.000169516	0.00118602	0.000531398	0.000274223	0.000621303	0.00042679	0.000411914	0.000310278	0.000383011
505	0.00125577	0.00152565	0.00159446	0.00174333	0.00143697	0.00163626	0.00147578	0.00152499	0.00153889	0.00153457	0.00126093	0.00102983	0.00118671	0.00143641	0.00150934	0.00133337	0.00101386	0.0008509	0.00125941	0.00115908	0.00101003	0.0013101	0.00134666	0.00268964	0.00349341	0.00203551	0.00245112	0.0023281	0.00285651	0.00310581	0.00219306	0.00160812	0.00173087	0.00162894	2.40673e-11	0.000869039	0.00144636	1.84285e-11	1.9016e-11	2.94113e-11	0.00101041	2.26985e-11	2.23606e-11	0.00120392	2.70655e-11	0.00116139	0.000818241	2.34532e-11	0.00140147
507	1.60674e-11	1.55989e-11	1.27585e-11	1.28781e-11	1.29903e-11	1.28242e-11	1.3424e-11	1.34796e-11	1.35761e-11	1.37118e-11	1.41696e-11	1.45632e-11	1.46553e-11	1.54577e-11	1.52797e-11	1.48243e-11	1.50979e-11	1.59472e-11	1.60726e-11	1.56208e-11	1.62255e-11	1.54267e-11	1.4575e-11	0.000229598	3.73034e-11	1.8114e-11	1.73242e-11	1.76821e-11	0.000267158	1.79405e-11	0.000262571	2.08195e-11	0.000178545	1.91665e-11	2.40673e-11	2.09862e-11	2.1991e-11	1.84285e-11	1.9016e-11	2.94113e-11	2.30248e-11	2.26985e-11	2.23606e-11	0.00126176	2.70655e-11	2.3178e-11	2.20235e-11	2.34532e-11	2.25069e-11
508	0.000264895	0.000347743	0.000348846	0.000402343	0.000418219	0.000426689	0.000319268	0.00042214	0.000410497	0.000427553	0.000383525	0.00029464	0.000346697	0.000383874	0.000514908	0.000386684	0.00033621	0.00028704	0.000404768	0.000330469	0.000350755	0.000331253	0.000369955	0.000856325	0.00118611	0.000900832	0.000852751	0.000943695	0.000802424	0.00098639	0.000775835	0.000590554	0.000487052	0.000675019	0.000539517	0.000495074	0.000610466	0.00053825	1.9016e-11	2.94113e-11	2.30248e-11	2.26985e-11	2.23606e-11	0.000618091	2.70655e-11	0.000524256	2.20235e-11	2.34532e-11	0.000523631
509	0.000679282	0.000760925	0.000891898	0.000988637	0.000922223	0.000892087	0.00113332	0.00121248	0.000997318	0.00082599	1.41696e-11	0.00076412	0.000647392	0.00071253	0.000732092	0.000548115	0.000396567	1.59472e-11	0.00057778	0.000461307	0.000317756	0.000443154	0.000677499	0.0016931	0.00597154	0.00331731	0.00341295	0.0012814	0.00286591	0.000990517	0.00209552	0.00252788	0.00465278	0.00337495	0.00425106	0.00198543	0.0044202	0.00307761	0.00249004	0.0157443	0.0107448	0.00592114	0.00238012	0.00221988	0.00243221	0.00166034	0.00322793	0.00198195	0.00186919
510	0.00180412	0.00203442	0.00223575	0.00248827	0.00226317	0.00214297	0.00297076	0.00293847	0.00370367	0.00185818	0.00174071	0.0019092	0.00153857	0.00158008	0.00150647	0.00135062	0.000981863	0.00155908	0.00137659	0.00108341	0.00101023	0.0010493	0.00186936	0.00401691	0.0159585	0.00955354	0.00908959	0.00386391	0.00928485	0.00205802	0.00622385	0.00660873	0.0128415	0.00918668	0.0121079	0.00588723	0.0118093	0.00931615	0.00759651	0.0380298	0.0283911	0.0147046	0.00617694	0.00605925	0.00617584	0.00472868	0.00991647	0.00571861	0.00520763
511	1.60674e-11	1.55989e-11	1.27585e-11	1.28781e-11	1.29903e-11	1.28242e-11	1.3424e-11	1.34796e-11	0.00634652	3.5153e-05	1.41696e-11	1.45632e-11	1.46553e-11	1.54577e-11	4.68646e-05	1.48243e-11	2.37146e-05	1.59472e-11	1.60726e-11	1.56208e-11	1.62255e-11	1.54267e-11	0.000293284	1.75903e-11	3.73034e-11	1.8114e-11	1.73242e-11	1.76821e-11	2.19147e-11	1.79405e-11	3.26299e-07	1.88473e-05	2.35644e-11	1.91665e-11	2.40673e-11	2.09862e-11	2.1991e-11	4.34752e-05	0.000107289	2.94113e-11	2.30248e-11	0.000485503	2.23606e-11	2.38566e-11	2.70655e-11	2.3178e-11	2.20235e-11	2.34532e-11	4.32133e-09
512	0.00567314	0.00513304	0.00601008	0.00631325	0.00593025	0.00607738	0.0061525	0.00603727	0.00626019	0.00576197	0.00566184	0.0054195	0.00506293	0.00506084	0.00547809	0.00496894	0.00478179	0.00473429	0.00493193	0.00465261	0.00516809	0.00497033	0.00546547	0.00608025	0.0122668	0.00659344	0.00658832	0.00746245	0.00685409	0.00718897	1.91704e-11	0.00163127	0.0018935	0.00170532	0.00145574	0.00172825	0.0014156	0.00160331	0.00163404	0.000226086	2.30248e-11	0.00047597	0.000642833	0.000908865	0.000874102	0.000920807	0.00088635	0.000288898	0.000457522
513	0.00418263	0.00434135	0.00428922	0.00488357	0.00488915	0.00450355	0.00470491	0.00407033	0.00442326	0.00417966	0.0033044	0.00310592	0.00365912	0.00410517	0.00392699	0.00361168	0.0031149	0.00312494	0.00305411	0.00274653	0.0032221	0.00356206	0.00386389	0.00197734	0.00382105	0.00179072	0.00205285	0.00213385	0.001904	0.00228289	0.00497964	0.00175284	0.00233135	0.00242451	0.00311236	0.00169147	0.00213691	0.00138568	0.0021787	0.00169887	0.00185029	0.00172277	0.0025451	0.00335135	0.00251052	0.00318357	0.00223608	0.00101078	0.0023503
514	0.00170907	0.00128694	0.001989	0.00150256	0.001672	0.00169163	0.00331055	0.00163476	0.00423158	0.00150753	0.00371105	0.00120227	0.00337664	0.00149474	0.00267365	0.00384643	0.000946101	0.00115377	0.00143154	0.0010684	0.00146753	0.00145635	0.00201655	0.00157001	0.0169235	0.00341724	0.00316803	0.00229437	0.00422306	0.0022011	0.00314698	0.00267631	0.00415872	0.00182936	0.00224163	0.00227702	0.00210706	0.00208266	0.00151634	0.00894747	0.00213698	0.00836157	0.00659812	0.00212709	0.00653245	0.00220299	0.00636091	0.00721647	0.00181265
515	0.0062508	0.00581766	0.00677289	0.0070367	0.00659587	0.00671032	0.00702534	0.00688896	0.00674009	0.00646905	0.00647943	0.00619383	0.00575078	0.00564223	0.00599406	0.00556619	0.00533227	0.00544737	0.00560293	0.00536906	0.00585221	0.00569016	0.00614673	0.00742431	0.0154883	0.00842295	0.00838428	0.00898382	0.00887242	0.0088625	1.91704e-11	0.00208194	0.00234456	0.00218389	0.0017917	0.00223585	0.00192002	0.0019259	0.00180704	2.94113e-11	2.30248e-11	2.26985e-11	0.000644129	0.000888368	0.00100279	0.00100514	0.000982028	0.000259689	2.25069e-11
516	0.00316627	0.002022	0.00178128	0.00191229	0.00201891	0.00276696	0.00219669	0.00185558	0.00168528	0.00201304	0.00214916	0.00185328	0.00179035	0.00163504	0.00169739	0.00145275	0.00154294	0.00149588	0.00167604	0.00177114	0.00147623	0.0016767	0.00189251	0.00166996	0.00339589	0.00223886	0.00218886	0.00314447	0.00256266	0.00305399	0.00249801	0.00274399	0.00200121	0.00187074	0.00208271	0.00300247	0.00345675	0.00191052	0.00183517	0.00251574	0.00235529	0.00182409	0.00192825	0.00223877	0.00225736	0.00206963	0.00149058	0.00255451	0.00220935
517	0.000197271	0.000281358	0.000228894	0.000265269	0.000251889	0.000211766	0.000284218	0.000180489	0.000396485	0.000298574	0.000349807	0.000345812	0.000203939	0.000173669	0.000164728	1.48243e-11	0.000234993	1.59472e-11	0.000183295	0.000175687	0.000196038	0.000240354	0.000221115	0.000382375	0.000752524	0.000518379	0.00022289	1.76821e-11	0.000321791	1.79405e-11	1.91704e-11	2.08195e-11	2.35644e-11	1.91665e-11	2.40673e-11	2.09862e-11	2.1991e-11	1.84285e-11	1.9016e-11	2.94113e-11	2.30248e-11	2.26985e-11	2.23606e-11	2.38566e-11	2.70655e-11	2.3178e-11	2.20235e-11	2.34532e-11	2.25069e-11
518	1.60674e-11	1.55989e-11	1.27585e-11	1.28781e-11	1.29903e-11	1.28242e-11	1.3424e-11	1.34796e-11	1.35761e-11	1.37118e-11	1.41696e-11	1.45632e-11	1.46553e-11	1.54577e-11	1.52797e-11	1.48243e-11	1.50979e-11	1.59472e-11	1.60726e-11	1.56208e-11	1.62255e-11	1.54267e-11	1.4575e-11	1.75903e-11	3.73034e-11	1.8114e-11	1.73242e-11	0.00144239	2.19147e-11	1.79405e-11	1.91704e-11	2.08195e-11	2.35644e-11	1.91665e-11	2.40673e-11	2.09862e-11	2.1991e-11	1.84285e-11	1.9016e-11	2.94113e-11	2.30248e-11	2.26985e-11	2.23606e-11	2.38566e-11	2.70655e-11	2.3178e-11	2.20235e-11	2.34532e-11	2.25069e-11
519	1.60674e-11	1.55989e-11	1.27585e-11	1.28781e-11	1.29903e-11	1.28242e-11	1.3424e-11	1.34796e-11	1.35761e-11	1.37118e-11	1.41696e-11	1.45632e-11	1.46553e-11	1.54577e-11	1.52797e-11	1.48243e-11	1.50979e-11	1.76194e-05	1.60726e-11	4.21762e-10	1.62255e-11	1.54267e-11	8.00913e-07	0.00094147	0.00363944	0.00230136	0.00125104	0.00144239	0.00185578	0.0013653	0.00135349	0.000334526	0.000218425	0.000210735	0.000215107	0.000167734	0.000260282	0.000629096	0.00109002	0.000976735	0.000241142	0.000558783	0.000234825	0.00132391	0.000240293	8.1741e-05	0.000288438	0.000169526	0.000176183
520	0.00404837	0.00374977	0.00441552	0.00450269	0.00422126	0.00435377	0.00457071	0.00446796	0.00439298	0.00430347	0.00422296	0.00406968	0.00368986	0.00365766	0.00402489	0.00375192	0.00395039	0.00344929	0.00358664	0.00328722	0.00439743	0.00367033	0.00403567	0.00407805	0.00790717	0.00468056	0.00431977	0.00555892	0.00439965	0.00488443	1.91704e-11	0.00141032	0.0014986	0.00133213	0.00123236	0.0014574	0.00130946	0.00137766	0.00133677	0.000169246	2.30248e-11	0.000401981	0.000571425	2.38566e-11	2.70655e-11	0.000751661	0.000751561	0.000250596	2.25069e-11
521	0.0058159	0.0043493	0.00734077	0.00595706	0.00355866	0.00553842	0.00533598	0.00527768	0.00584435	0.00478756	0.00672711	0.00476933	0.00580514	0.00433452	0.00532454	0.0038242	0.00487802	0.0040492	0.00404049	0.00501034	0.00325001	0.00470323	0.00502372	0.00395938	0.00338204	0.00260027	0.00393637	0.00384724	0.00140162	0.00251558	0.00267302	0.00262765	0.00195295	0.00340394	0.00264282	0.0031714	0.0033386	0.00327276	0.00226282	0.00137687	0.00306123	0.00181596	0.00221629	0.00297849	0.00308014	0.00251945	0.00200472	0.00197773	0.00338377
522	1.60674e-11	1.55989e-11	1.27585e-11	1.28781e-11	1.29903e-11	1.28242e-11	1.3424e-11	1.34796e-11	1.35761e-11	0.00021646	1.41696e-11	1.45632e-11	0.000321538	1.54577e-11	1.52797e-11	1.48243e-11	0.000326328	0.000265916	1.60726e-11	1.56208e-11	1.62255e-11	1.54267e-11	5.13746e-05	1.75903e-11	3.73034e-11	1.8114e-11	1.73242e-11	1.76821e-11	2.19147e-11	1.79405e-11	0.00398055	2.08195e-11	2.35644e-11	1.91665e-11	0.000546025	2.09862e-11	0.000413551	0.000786613	1.9016e-11	2.94113e-11	2.30248e-11	0.000452189	0.000281342	2.38566e-11	2.70655e-11	2.3178e-11	2.20235e-11	2.34532e-11	2.25069e-11
523	0.0020429	0.00214707	0.00244193	0.00245055	0.00218696	0.00244986	0.00290587	0.00306271	0.00259175	0.00175975	0.00180853	0.0030095	0.00233616	0.00178557	0.00192516	0.00169996	0.000865879	0.00176954	0.00159985	0.00130239	0.00116848	0.00166002	0.00204411	0.00455359	0.0185856	0.0119989	0.0093689	0.0046422	0.0090739	0.00395038	0.00686414	0.00724647	0.0124236	0.00899643	0.0122356	0.00703119	0.0117206	0.00888325	0.00736498	0.0516947	0.0312239	0.0170559	0.00726056	0.00795781	0.00721237	0.00567391	0.0100608	0.00633958	0.00559551
524	0.00215427	0.00194804	0.00222271	0.0025762	0.00284182	0.00352152	0.0025877	0.00325427	0.00400305	0.00168884	0.00182764	0.00544922	0.00384583	0.0019936	0.00288409	0.00195102	0.00389682	0.00154876	0.00170468	0.00136713	0.00159105	0.00265303	0.00261415	0.00391962	0.0108715	0.0144769	1.73242e-11	0.0141137	0.00819958	0.0102257	0.0108367	0.00384584	0.00639616	0.00415148	0.00491769	0.00734936	2.1991e-11	1.84285e-11	0.00350451	0.0145244	2.30248e-11	2.26985e-11	0.0052249	0.00573141	0.00365822	0.00591692	0.00733964	0.00428664	0.00438076
525	1.60674e-11	1.55989e-11	1.27585e-11	1.28781e-11	1.29903e-11	1.28242e-11	1.3424e-11	1.34796e-11	1.35761e-11	1.37118e-11	1.41696e-11	1.45632e-11	5.67485e-05	1.54577e-11	1.52797e-11	1.48243e-11	1.50979e-11	1.59472e-11	1.60726e-11	1.56208e-11	1.62255e-11	1.54267e-11	2.57949e-06	0.00625293	0.0222151	0.0128463	0.00806368	0.00650451	0.0168168	0.00796717	0.00511472	0.00256767	0.00193689	0.0023655	0.00137307	0.00117349	0.00155889	0.00270214	0.00783649	0.0179772	0.001967	0.00673331	0.00115074	0.00535364	0.00120359	0.00085236	0.00131073	0.00070179	0.00110957
527	1.60674e-11	0.000973796	1.27585e-11	1.28781e-11	1.29903e-11	0.00107647	1.3424e-11	1.34796e-11	1.35761e-11	1.37118e-11	0.000976943	0.00101153	0.000854256	1.54577e-11	0.000779587	0.000701168	0.000553625	0.000673481	0.000659307	1.56208e-11	1.62255e-11	0.000635994	0.000404371	1.75903e-11	3.73034e-11	1.8114e-11	0.0106879	1.76821e-11	2.19147e-11	1.79405e-11	1.91704e-11	2.08195e-11	0.00535657	0.00448298	0.00494924	0.00311803	0.00427101	0.00532393	0.00507108	0.00545841	0.00468521	0.00342668	0.00171188	0.00335082	0.00309404	0.00175888	0.00315827	0.00202573	0.00187684
528	0.00228656	0.0028808	0.0034864	0.00294926	0.00277353	0.00386713	0.00360419	0.00312893	0.00217534	0.00307362	0.00288068	0.0020995	0.00296512	0.00241547	0.00324951	0.00232443	0.00262957	0.00220676	0.00266907	0.00297844	0.00179271	0.00251765	0.00277067	0.000976721	3.73034e-11	0.00114011	0.001312	0.00115187	2.19147e-11	0.000586285	1.91704e-11	2.08195e-11	2.35644e-11	0.00114937	2.40673e-11	2.09862e-11	2.1991e-11	1.84285e-11	0.000951722	2.94113e-11	2.30248e-11	2.26985e-11	2.23606e-11	2.38566e-11	2.70655e-11	2.3178e-11	2.20235e-11	2.34532e-11	2.25069e-11
530	0.0017031	0.00144573	0.00154315	0.00158406	0.00129567	0.00148698	0.00198919	0.00173043	0.00118606	0.00124104	0.00142447	0.00126959	0.00107125	0.00130318	0.00140832	0.000962451	0.000780493	0.000994513	0.00100253	0.00100146	0.000809488	0.000860525	0.00127699	0.00361958	0.0120825	0.00803317	0.00780702	0.00468818	0.00788075	0.00281816	0.00729159	0.00623383	0.00870127	0.00717073	0.00794098	0.00487165	0.00649527	0.00886941	0.0065795	0.00381192	0.00504484	0.00429419	0.00251031	0.004209	0.00309404	0.00245243	0.00456753	0.00284357	0.00281227
531	0.000226022	0.000325165	0.000326743	0.000280308	0.000232431	0.000337329	0.000350387	0.000342362	0.000268856	0.000236919	0.000272698	0.000233598	0.000235716	0.000280233	0.000241396	0.000190612	0.000280076	0.000194434	0.000212981	0.000250345	0.000232199	1.54267e-11	0.00025231	0.000306438	0.000749082	0.000495261	0.000387533	0.00039644	2.19147e-11	0.000367187	1.91704e-11	2.08195e-11	2.35644e-11	1.91665e-11	2.40673e-11	2.09862e-11	2.1991e-11	1.84285e-11	1.9016e-11	2.94113e-11	2.30248e-11	2.26985e-11	2.23606e-11	2.38566e-11	2.70655e-11	2.3178e-11	2.20235e-11	2.34532e-11	2.25069e-11
532	0.00763929	0.00827714	0.00814821	0.00998845	0.00995865	0.00913737	0.0114963	0.00747301	0.00660919	0.00866398	0.00423166	0.00554139	0.00708676	0.00828045	0.00826235	0.00569854	0.00556689	0.00569317	0.00613838	0.00558757	0.00630051	0.00777116	0.00743411	0.00442501	0.006202	0.00358176	0.004886	0.00494336	0.00390304	0.00507642	0.0124362	0.00311053	0.00419538	0.00510779	0.00608004	0.0024467	0.0047326	0.00424704	0.00428154	0.00363773	0.00465874	0.0034857	0.00558093	0.00709509	0.00558766	0.00617209	0.00436763	0.00119404	0.00502029
533	0.00211118	0.00191795	0.00219602	0.00238412	0.00215563	0.00213303	0.00234308	0.00220417	0.00214614	0.00211226	0.00192622	0.00190704	0.00183072	0.00181594	0.0019911	0.00171853	0.00177409	0.00168126	0.00181032	0.00167234	0.00187294	0.00188194	0.00198118	0.00243996	0.0041859	0.00282473	0.00275092	0.00336568	0.00346597	0.00302509	1.91704e-11	0.000587796	0.000642524	0.00068672	0.000595166	0.000709438	0.000576354	0.000661765	0.000499896	2.94113e-11	2.30248e-11	0.000297885	0.00059652	0.00048103	0.000482973	0.0003844	0.000391402	2.34532e-11	2.25069e-11
534	0.000484109	0.000268621	0.000534165	0.000263051	0.000213605	0.000198229	0.000284683	0.000277893	0.000307187	0.000271212	0.000279493	0.000266115	0.000207252	0.000177331	0.000224225	0.000189232	0.000259383	0.000253943	0.000212291	0.000221434	0.000216032	0.000278971	0.000267657	0.00130737	0.00302742	0.00137998	0.00132318	0.001258	0.00181083	0.00147826	0.00144173	0.00221241	0.0030178	0.00271414	0.00309564	0.00245321	0.00354324	0.00280372	0.00295746	0.00209906	0.00222715	0.00160489	0.00136573	0.00114839	0.00162309	0.00125743	0.00120138	0.00139348	0.00147205
535	0.00445298	0.00528303	0.00555415	0.00654725	0.00474312	0.00649812	0.00618486	0.00437411	0.00275652	0.00733302	0.00347634	0.00601659	0.00682947	0.00470525	0.00529347	0.00380549	0.00384902	0.00468037	0.00550026	0.00580349	0.00676185	0.0063751	0.00531018	0.00149863	0.00120178	0.00135038	0.00131223	0.00153673	0.00121289	0.00272635	0.00289663	0.00160359	0.000995757	0.00212489	0.00110868	0.00176764	0.00252775	0.00105642	0.00167313	0.000834701	0.00179064	0.000779102	0.0019897	0.00404717	0.0036947	0.00299188	0.00144744	0.000393064	0.00229309
536	0.00116354	0.00104265	0.00113459	0.0011335	0.00110603	0.00119917	0.00124283	0.00113218	0.0010723	0.00106284	0.00113188	0.000978342	0.000915651	0.000795144	0.00091348	0.000902955	0.00069955	0.000826637	0.000988838	0.000797024	0.000838122	0.00100412	0.0010037	0.000896851	0.000529981	0.00049741	0.000667479	0.000651742	0.000193424	0.0014914	0.000561872	0.000249018	0.000256683	0.000279744	0.000362557	0.000353819	0.000338413	0.000559845	0.000362029	2.94113e-11	2.30248e-11	0.000498805	0.000115359	0.000218249	0.000191017	0.000223454	0.000356052	0.000380366	0.000128718
537	1.60674e-11	1.55989e-11	1.27585e-11	1.28781e-11	1.29903e-11	1.28242e-11	1.3424e-11	1.34796e-11	1.35761e-11	1.37118e-11	1.41696e-11	1.45632e-11	1.46553e-11	1.54577e-11	1.52797e-11	1.48243e-11	1.50979e-11	1.59472e-11	1.60726e-11	1.56208e-11	1.62255e-11	1.54267e-11	1.4575e-11	1.75903e-11	3.73034e-11	1.8114e-11	1.73242e-11	1.76821e-11	2.19147e-11	1.79405e-11	0.00232583	0.00101213	0.000950515	0.00103044	0.00121501	0.0012733	0.00122755	0.00196915	0.000873913	0.0011617	0.000785031	0.00142574	0.000778142	0.000807085	0.00081834	0.000807007	0.00131353	0.000893196	0.000759782
538	0.000916124	1.55989e-11	1.27585e-11	1.28781e-11	1.29903e-11	1.28242e-11	1.3424e-11	1.34796e-11	1.35761e-11	1.37118e-11	1.41696e-11	1.45632e-11	1.46553e-11	1.54577e-11	1.52797e-11	1.48243e-11	1.50979e-11	1.59472e-11	1.60726e-11	1.56208e-11	1.62255e-11	1.54267e-11	4.1642e-05	1.75903e-11	3.73034e-11	1.8114e-11	1.73242e-11	1.76821e-11	2.19147e-11	1.79405e-11	1.91704e-11	2.08195e-11	2.35644e-11	1.91665e-11	2.40673e-11	2.09862e-11	2.1991e-11	1.84285e-11	1.9016e-11	2.94113e-11	2.30248e-11	2.26985e-11	2.23606e-11	2.38566e-11	2.70655e-11	2.3178e-11	2.20235e-11	2.34532e-11	2.25069e-11
541	0.00127048	0.000934984	0.00095547	0.00104423	0.000936289	0.000824152	0.00116426	0.000963592	0.00101122	0.000979844	0.000841023	0.00104584	0.000996332	0.000782387	0.00079255	0.000738193	0.000642605	0.000860526	0.000717971	0.000567057	0.000692658	0.000772436	0.000887914	0.00315716	0.0070956	0.00616195	0.00506778	0.00370922	0.00832409	0.00450098	0.00480783	0.00260642	0.0029456	0.00170906	0.00173567	0.00142358	0.00160785	0.00134679	0.00257923	0.00180023	0.000924121	0.00127884	0.000876988	0.00195231	0.00147802	0.000870259	0.000942735	0.000809238	0.000598763
542	0.00047943	0.000261571	0.000391365	0.000493664	0.00022103	1.28242e-11	0.000263163	1.34796e-11	1.35761e-11	1.37118e-11	0.000232211	0.000836436	0.000270101	0.000215514	1.52797e-11	1.48243e-11	0.000204466	0.000211742	0.000655237	1.56208e-11	0.000171272	0.000292124	0.000236333	1.75903e-11	3.73034e-11	0.000270423	1.73242e-11	0.000963163	0.00127357	0.000270722	1.91704e-11	0.000530589	2.35644e-11	0.000900855	2.40673e-11	0.000345757	0.000994598	1.84285e-11	0.000227256	2.94113e-11	2.30248e-11	2.26985e-11	0.000148131	2.38566e-11	2.70655e-11	2.3178e-11	2.20235e-11	2.34532e-11	2.25069e-11
543	0.0693038	0.054898	0.0608595	0.0583538	0.0564144	0.0554108	0.0683728	0.0579917	0.0524528	0.0551777	0.0470933	0.060957	0.0512675	0.0480347	0.0486063	0.0439327	0.0432774	0.042477	0.0405948	0.0402843	0.0492482	0.0455544	0.0522983	0.0590832	0.046302	0.0473428	0.0627416	0.0533592	0.0557275	0.0588435	0.117071	0.0724148	0.0807498	0.0846094	0.087148	0.0718362	0.0737057	0.0740944	0.0621051	0.0819614	0.0766153	0.0857066	0.0901514	0.060342	0.0656561	0.0754157	0.0860364	0.0715214	0.0762975
545	0.0523797	0.0214906	0.0159807	0.0170524	0.0151772	0.0150723	0.0138126	0.0159372	0.0119045	0.0110331	0.0109638	0.00871717	0.00765567	0.00715164	0.00708572	0.00660169	0.00511815	0.00484625	0.00527698	0.00470578	0.00407302	0.00479733	0.0121288	0.0068023	0.0172764	0.0141014	0.0136062	0.0090113	0.0139943	0.00638198	0.0145796	0.0131071	0.0171692	0.016713	0.0180647	0.0124544	0.0177542	0.0154071	0.0130766	0.011869	0.00994947	0.00934426	0.00648578	0.00829327	0.00857676	0.00744898	0.0111641	0.00765337	0.00806209
546	0.000201696	0.00029196	0.000266803	0.000325785	0.000325395	0.000377366	0.000268956	0.000298179	0.000365873	0.000338922	0.000482905	0.000261515	0.000344649	1.54577e-11	0.000254457	1.48243e-11	0.000343662	0.00022458	0.000186735	0.000317972	0.000366729	0.000304982	0.000279505	1.75903e-11	3.73034e-11	1.8114e-11	1.73242e-11	1.76821e-11	2.19147e-11	1.79405e-11	1.91704e-11	2.08195e-11	2.35644e-11	1.91665e-11	2.40673e-11	0.000333125	2.1991e-11	1.84285e-11	1.9016e-11	2.94113e-11	2.30248e-11	2.26985e-11	2.23606e-11	2.38566e-11	2.70655e-11	2.3178e-11	0.00020354	0.000341272	2.25069e-11
547	0.00348023	0.00393362	0.00427986	0.00471893	0.00419474	0.00387834	0.0054045	0.00520407	0.00332125	1.37118e-11	0.00300535	1.45632e-11	2.65087e-05	0.00246734	0.00237338	0.00229752	0.00166555	0.0028164	0.00229356	0.00206166	0.00165839	0.00182964	0.00276867	0.00530582	0.0225084	0.0129448	0.0115692	0.00533327	0.0121429	0.00315828	0.0102922	0.0108141	0.0186703	0.0133198	0.0168291	0.00850136	0.0156443	0.0133118	0.0110067	0.0449232	0.0286736	0.0164584	0.00686013	0.00758702	0.00743191	0.00574132	0.0117955	0.00739163	0.0062814
548	1.60674e-11	0.00408451	1.27585e-11	1.28781e-11	1.29903e-11	1.28242e-11	0.00403826	1.34796e-11	0.00521236	0.00338445	0.00458953	0.00425756	0.00346384	0.00397714	0.00455765	0.00296148	0.00411462	0.0038947	0.00313659	0.00408276	0.00331339	0.00368087	0.00285226	1.75903e-11	0.00975807	1.8114e-11	1.73242e-11	1.76821e-11	0.00599113	0.00709751	1.91704e-11	0.00658738	2.35644e-11	1.91665e-11	2.40673e-11	0.00568883	0.00638883	0.00596281	0.00522602	0.0101128	0.00808376	2.26985e-11	0.00563192	0.00620718	0.00564912	0.00581651	2.20235e-11	0.00503242	0.00513364
549	1.60674e-11	1.55989e-11	9.53446e-05	1.28781e-11	1.29903e-11	1.28242e-11	0.000141589	1.34796e-11	1.35761e-11	1.37118e-11	0.00010317	1.45632e-11	1.46553e-11	4.59283e-05	1.52797e-11	1.48243e-11	1.50979e-11	1.59472e-11	1.60726e-11	1.56208e-11	1.62255e-11	1.54267e-11	1.75469e-05	6.63643e-05	0.00281687	0.000609333	0.00189483	1.76821e-11	0.000518802	0.000717727	0.000485923	0.000420672	0.000818403	0.000417318	0.000385274	0.000403892	0.000408742	0.000238565	0.000562888	0.000663821	0.00185426	0.000910463	0.00108817	0.000655646	0.000279849	0.000821505	0.000445355	0.000404826	0.000950298
550	0.00345662	0.00323869	0.00357295	0.00376025	0.00422204	0.00364433	0.00462803	0.00313275	0.00236807	0.00324751	0.00160155	0.00200513	0.00285254	0.00312078	0.0031904	0.00234847	0.00230758	0.00222219	0.00232521	0.00218554	0.00266119	0.00319105	0.0029674	0.0019222	3.73034e-11	1.8114e-11	0.00203743	0.00194465	2.19147e-11	0.00181699	0.00460404	0.000694286	0.000662341	0.000983804	0.00138808	0.000386874	0.0014103	0.00177881	0.000705049	2.94113e-11	0.000736261	0.000692521	0.00155914	0.00203485	0.00147306	0.00206979	0.00138177	2.34532e-11	0.00137229
551	0.000388463	0.000195198	1.27585e-11	0.000289497	0.000273399	1.28242e-11	0.00018749	1.34796e-11	0.000151731	0.000108174	0.000168593	0.000107567	0.000126733	7.70257e-05	0.000146211	7.13034e-05	1.50979e-11	5.51576e-05	4.39252e-05	8.6939e-05	1.62255e-11	1.6767e-05	0.000113372	1.75903e-11	0.000276088	0.000210194	0.00026117	1.76821e-11	0.000528676	1.79405e-11	1.91704e-11	0.000463779	2.35644e-11	1.91665e-11	2.40673e-11	2.09862e-11	2.1991e-11	1.84285e-11	0.000422764	2.94113e-11	2.30248e-11	2.26985e-11	2.23606e-11	2.38566e-11	2.70655e-11	2.3178e-11	2.20235e-11	2.34532e-11	2.25069e-11
552	0.000103688	1.55989e-11	1.27585e-11	0.00244303	1.29903e-11	1.28242e-11	1.3424e-11	1.34796e-11	1.35761e-11	1.37118e-11	1.41696e-11	0.00164783	1.46553e-11	1.54577e-11	4.07896e-05	1.48243e-11	9.85058e-05	1.59472e-11	1.60726e-11	1.56208e-11	1.62255e-11	1.54267e-11	0.000196993	1.75903e-11	3.73034e-11	1.8114e-11	1.73242e-11	1.76821e-11	2.19147e-11	1.79405e-11	1.91704e-11	2.08195e-11	4.99512e-05	1.91665e-11	2.40673e-11	2.09862e-11	8.48732e-05	4.125e-05	1.9016e-11	2.94113e-11	2.30248e-11	2.26985e-11	2.23606e-11	2.38566e-11	2.70655e-11	0.00025273	2.20235e-11	2.34532e-11	2.25069e-11
553	1.60674e-11	1.55989e-11	1.27585e-11	1.28781e-11	1.29903e-11	1.28242e-11	1.3424e-11	1.34796e-11	1.35761e-11	1.37118e-11	1.41696e-11	1.45632e-11	1.46553e-11	1.54577e-11	1.52797e-11	1.48243e-11	1.50979e-11	1.59472e-11	1.60726e-11	1.56208e-11	1.62255e-11	1.54267e-11	1.4575e-11	1.75903e-11	3.73034e-11	1.8114e-11	1.73242e-11	1.76821e-11	2.19147e-11	1.79405e-11	1.91704e-11	2.08195e-11	2.35644e-11	1.91665e-11	2.40673e-11	2.09862e-11	2.1991e-11	1.84285e-11	1.9016e-11	2.94113e-11	0.00103525	2.26985e-11	0.00118181	2.38566e-11	0.00564912	0.00116163	2.20235e-11	0.0010387	0.00120017
554	0.00055392	0.000559121	0.000694138	0.000640793	0.000558411	0.000662419	0.000588785	0.00055717	0.000358244	0.000682708	0.000530374	0.000711263	0.000636498	0.000459135	0.000482631	0.000491893	0.000539149	0.000478988	0.000525447	0.000588235	0.000580609	0.0005509	0.000565038	0.000307891	3.73034e-11	0.000297673	0.000373412	1.76821e-11	0.000383384	0.00050859	0.00027935	0.000340605	2.35644e-11	0.000461211	2.40673e-11	0.000225158	0.000435077	1.84285e-11	1.9016e-11	0.000123685	2.30248e-11	2.26985e-11	0.000212843	2.38566e-11	0.000386304	0.000367354	2.20235e-11	2.34532e-11	2.25069e-11
555	0.00129127	1.55989e-11	0.00077197	1.28781e-11	1.29903e-11	0.00144574	1.3424e-11	1.20719e-05	1.35761e-11	0.000702755	0.00109304	0.000963906	0.000880741	0.000987801	0.00109866	0.000770296	0.000977617	0.000945382	0.000745526	0.00106473	0.000800555	0.00100182	0.000706995	0.000703857	0.00148214	0.000993968	0.000957905	0.00100971	0.00109613	0.00114242	0.00127111	0.00117225	0.00112978	0.00111075	0.00105714	0.000991666	0.00128228	0.00169833	0.000989761	0.00122082	0.00103525	0.000650503	0.00118181	2.38566e-11	0.00106715	2.3178e-11	0.000759228	2.34532e-11	0.00120017
556	0.00039714	1.55989e-11	0.000573258	0.000416208	0.000288933	0.000574531	0.000529945	0.00106697	0.000628474	0.000197262	0.00110561	0.000628967	0.000403953	0.000281916	0.000283628	0.000262154	0.000225571	0.000338274	0.000598996	1.56208e-11	0.000299282	0.000398043	0.000431778	0.0034899	0.0254605	0.00932244	0.00588579	0.00144843	0.0081458	0.0183121	0.0045068	0.0124545	0.000894106	0.000764335	0.00122629	0.00502447	0.00266369	0.000475093	0.000710713	0.00845536	0.00502465	0.00134392	0.00142665	0.0242151	0.00798276	0.00224274	0.00735684	0.0010926	0.00125939
557	0.00060833	0.000757616	0.000940841	0.00103167	0.000838394	0.000770991	0.000753911	0.000818914	0.000663953	0.000752267	0.0007297	0.000543186	1.46553e-11	0.000729859	0.000627227	0.000605446	0.000422955	0.000536767	0.000522326	0.000490396	0.000452421	0.000665134	0.000648287	1.75903e-11	3.73034e-11	1.8114e-11	1.73242e-11	0.000876707	2.19147e-11	1.79405e-11	1.91704e-11	2.08195e-11	2.35644e-11	1.91665e-11	2.40673e-11	2.09862e-11	2.1991e-11	1.84285e-11	1.9016e-11	2.94113e-11	2.30248e-11	2.26985e-11	2.23606e-11	2.38566e-11	2.70655e-11	2.3178e-11	2.20235e-11	2.34532e-11	2.25069e-11
558	0.00117164	0.0013104	0.00157321	0.00151176	0.00135135	0.00141273	0.00134879	0.00153025	0.00139365	0.00137276	0.00146459	0.00127139	0.00131595	0.00118967	0.00123646	0.00123151	1.50979e-11	1.59472e-11	0.00296283	1.56208e-11	0.00114271	0.00125512	0.0012294	0.0569887	0.131743	0.0689664	0.107047	0.0563902	0.0578377	0.0475648	0.0423966	0.0803407	0.0595078	0.0632213	0.070471	0.0722276	0.08121	0.0705941	0.0957073	0.14885	0.117685	0.0469651	0.0739225	0.0759741	0.0910704	0.0760073	0.0829716	0.0527964	0.0785731
561	0.00297594	0.00329072	0.00341342	0.0036799	0.00316908	0.00340312	0.00324812	0.00332825	0.0031359	0.00330275	0.00314915	0.00317455	0.00314964	0.00301742	0.00294268	0.0029229	0.00293313	0.00275507	0.002834	0.00281061	0.00312329	0.00308418	0.00312926	0.00131241	0.0022387	0.00116186	0.00119385	0.00158312	0.00117292	0.00147895	0.00155273	0.00151339	0.00161867	0.00165355	0.0018354	0.0015799	0.00178298	0.0012821	0.00216813	0.00215087	0.00184112	0.00183829	0.00206589	0.00274839	0.00262691	0.00224862	0.00179823	0.00116864	0.00197509
562	1.60674e-11	1.55989e-11	1.27585e-11	1.28781e-11	1.29903e-11	1.28242e-11	2.52523e-05	1.34796e-11	1.35761e-11	1.37118e-11	1.41696e-11	1.45632e-11	1.46553e-11	1.54577e-11	1.52797e-11	1.48243e-11	1.50979e-11	4.44413e-06	1.60726e-11	1.1208e-05	1.62255e-11	1.54267e-11	1.8593e-06	1.75903e-11	3.73034e-11	1.8114e-11	1.73242e-11	1.76821e-11	0.000255004	1.79405e-11	1.91704e-11	2.08195e-11	2.35644e-11	1.91665e-11	2.40673e-11	0.00122231	2.1991e-11	1.84285e-11	1.9016e-11	0.000307482	2.30248e-11	0.000520729	2.23606e-11	0.000500151	2.70655e-11	2.3178e-11	2.20235e-11	2.34532e-11	2.25069e-11
564	0.00195702	0.000785465	0.00102434	0.00094671	0.000907621	0.00256356	0.00192134	0.00229234	0.00127423	0.00190411	0.000764787	0.00223666	0.00128882	0.000863715	0.00102572	0.00173381	0.00167546	0.00138196	0.00140707	0.000845047	0.000969698	0.000703034	0.00138511	0.00126557	0.00146238	0.000742248	0.00145243	0.00142748	2.19147e-11	0.00266128	0.00258814	0.00170537	0.00328676	0.0017044	0.00154013	0.00264717	0.00268443	0.00169677	0.00251552	0.00165994	0.00143429	0.000856603	0.00135807	0.00152815	0.00340944	0.00270925	0.00189255	0.000657518	0.00185703
566	0.000944586	0.000714818	0.000865789	0.00101867	0.000916378	0.00113283	0.000809215	0.000858777	0.00128707	0.00114427	0.00110188	0.00110566	0.000812479	0.000694261	0.000699777	0.00085066	0.000968103	0.000518558	0.000617223	0.000813913	0.000806215	0.000902172	0.00089015	0.000195052	0.00114046	0.00035799	0.000891096	0.000534012	2.19147e-11	0.00066609	0.000828714	0.000366987	0.000876351	0.000771215	0.000755054	0.00122231	0.0011273	1.58121e-05	0.00149221	0.000311011	0.00110784	0.000520729	0.00100117	0.000500151	0.000643912	0.00129975	0.000515691	0.00103271	0.00119874
568	1.60674e-11	1.55989e-11	1.27585e-11	1.28781e-11	1.29903e-11	1.28242e-11	1.3424e-11	1.34796e-11	1.35761e-11	1.37118e-11	1.41696e-11	0.00527578	1.46553e-11	1.54577e-11	1.52797e-11	1.48243e-11	1.50979e-11	1.59472e-11	0.0140569	1.56208e-11	1.62255e-11	1.54267e-11	0.000878757	1.75903e-11	0.00030209	2.93854e-05	0.0282474	0.0160591	2.19147e-11	1.79405e-11	0.0197096	2.08195e-11	0.0164211	0.0140525	0.0164951	0.0103802	0.0149572	0.0214165	0.0133257	0.00781556	0.0104835	0.00781852	0.00625788	0.00979346	0.00736939	0.00677271	0.0146795	0.00561012	0.00666879
570	0.000356791	1.55989e-11	0.999675	1.28781e-11	0.000319071	1.28242e-11	1	0.999992	1.35761e-11	1.37118e-11	0.999298	0.00932949	0.998838	0.999736	1.52797e-11	1.48243e-11	1.49859e-06	1.59472e-11	1.60726e-11	0.999727	1.62255e-11	1.00051	0.36399	1.75903e-11	0.00536236	1.8114e-11	0.0222087	0.0158697	0.0139381	1.79405e-11	1.91704e-11	2.08195e-11	0.0123368	0.0146648	2.40673e-11	0.00281909	0.0205952	0.0152274	0.0236428	2.94113e-11	1.00143	0.0196078	1.00121	0.0123969	0.00530837	0.0115667	2.20235e-11	2.34532e-11	0.0238046
572	0.165332	0.137289	0.175636	0.147844	0.135604	0.182918	0.167601	0.159033	0.123446	0.139549	0.159364	0.108705	0.14692	0.131141	0.202846	0.11565	0.15916	0.135596	0.13199	0.178692	0.0908657	0.154741	0.147724	0.0412863	3.73034e-11	0.0449245	0.0477681	0.0694871	2.19147e-11	0.0175284	0.0190653	0.033235	0.0261281	0.0778926	0.0247837	0.0354905	0.0606067	0.0868336	0.0926711	0.0274556	2.30248e-11	0.0466407	0.059643	0.0617852	0.0835495	0.0225969	0.0337417	0.0419733	0.0274844
573	0.00169631	0.00245385	0.00265233	0.00291251	0.00208855	0.00168897	0.00223331	0.00259449	0.00182844	0.00154523	0.00263443	1.45632e-11	0.00119543	0.00139683	0.00164414	0.00230287	0.000998918	0.00155613	0.00176658	0.00131883	0.00120491	0.00222467	0.00181535	0.0030003	0.00720278	0.00802358	0.00753781	0.00454074	0.00710533	0.00218447	0.00173596	2.08195e-11	0.00363511	0.00335473	0.00405417	0.00311711	0.00482772	0.00389693	0.00406875	0.00226491	0.0021777	0.00036789	0.00103808	0.00255848	0.00190537	0.00152141	0.00283158	0.00127749	0.00124739
574	0.00169808	0.00187701	0.00196709	0.00194695	0.00167659	0.00173875	0.00186666	0.00222792	0.00138212	0.00136919	0.00163691	0.00132012	0.00129865	0.00153036	0.0017026	0.00170833	0.00109822	0.0012157	0.00138183	0.00140126	0.00113988	0.00165671	0.00158368	0.00126691	0.002963	0.00157888	0.00236826	0.00121878	0.0019449	0.00053643	0.00174649	0.00138591	0.00165201	0.00125456	0.00157898	0.000989222	0.00127335	0.00196687	0.00100592	2.94113e-11	0.000203221	2.26985e-11	0.00038858	0.00057452	0.000660725	2.3178e-11	2.20235e-11	0.000204249	0.000278461
575	1.60674e-11	1.55989e-11	1.27585e-11	1.28781e-11	1.29903e-11	1.28242e-11	1.3424e-11	1.34796e-11	1.35761e-11	1.37118e-11	1.41696e-11	1.45632e-11	1.46553e-11	1.54577e-11	1.52797e-11	1.48243e-11	0.000998918	0.00155613	1.60726e-11	1.56208e-11	1.62255e-11	1.54267e-11	0.000116139	1.75903e-11	0.00296429	0.00802358	1.73242e-11	1.76821e-11	2.19147e-11	1.79405e-11	1.91704e-11	2.08195e-11	2.35644e-11	1.91665e-11	2.40673e-11	2.09862e-11	2.1991e-11	1.84285e-11	1.9016e-11	2.94113e-11	0.000203221	0.00072248	2.23606e-11	2.38566e-11	2.70655e-11	0.000398541	2.20235e-11	0.000287912	2.25069e-11
577	1.60674e-11	1.55989e-11	1.27585e-11	1.28781e-11	1.29903e-11	1.28242e-11	1.3424e-11	1.34796e-11	1.35761e-11	1.37118e-11	6.4016e-05	1.45632e-11	1.46553e-11	8.13738e-05	7.67539e-05	1.48243e-11	0.000124561	7.11712e-05	1.60726e-11	1.56208e-11	9.92339e-05	1.54267e-11	2.3505e-05	1.75903e-11	3.73034e-11	1.8114e-11	1.73242e-11	1.76821e-11	2.19147e-11	1.79405e-11	1.91704e-11	2.08195e-11	0.000266091	0.00022255	0.000284335	2.09862e-11	0.000225779	9.0916e-05	1.9016e-11	2.94113e-11	2.30248e-11	2.26985e-11	0.000218366	2.38566e-11	6.61067e-06	2.3178e-11	2.20235e-11	2.34532e-11	2.25069e-11
578	0.000571436	0.000456439	0.000506753	0.000590709	0.000532895	0.000449971	0.000485436	0.000358638	0.000349638	0.000370656	0.000258429	0.000281946	0.000304574	0.0007099	0.000262953	0.000299262	0.000266348	0.000237831	0.000234884	0.000241986	0.000257555	0.000298317	0.00037848	0.000745092	0.00191626	0.000868515	0.000917057	0.00195667	0.000943807	0.00102427	1.91704e-11	2.08195e-11	2.35644e-11	1.91665e-11	2.40673e-11	2.09862e-11	2.1991e-11	1.84285e-11	1.9016e-11	2.94113e-11	2.30248e-11	2.26985e-11	2.23606e-11	2.38566e-11	2.70655e-11	2.3178e-11	2.20235e-11	2.34532e-11	2.25069e-11
579	1.60674e-11	1.55989e-11	1.27585e-11	1.28781e-11	1.29903e-11	0.00012029	0.000125614	6.36244e-05	1.35761e-11	1.37118e-11	1.41696e-11	1.45632e-11	1.46553e-11	1.54577e-11	1.52797e-11	1.48243e-11	1.50979e-11	1.59472e-11	1.60726e-11	1.56208e-11	1.62255e-11	4.38711e-05	1.60636e-05	1.75903e-11	3.73034e-11	1.8114e-11	1.73242e-11	1.76821e-11	2.19147e-11	1.79405e-11	1.91704e-11	2.08195e-11	2.35644e-11	1.91665e-11	2.40673e-11	0.00054904	2.1991e-11	1.84285e-11	1.9016e-11	2.94113e-11	2.30248e-11	2.26985e-11	2.23606e-11	2.38566e-11	2.70655e-11	0.00489958	0.00459898	0.00174387	0.000729622
580	1.60674e-11	1.55989e-11	1.27585e-11	1.28781e-11	1.29903e-11	0.00164234	1.3424e-11	0.00972935	0.00637985	0.0020966	1.41696e-11	0.00251563	0.00174227	0.00142382	0.00205182	1.48243e-11	0.00261679	1.59472e-11	0.00136531	1.56208e-11	0.00286663	0.00102933	0.00161181	0.000734771	0.016848	0.0374422	0.013512	0.0370391	0.00675984	0.0789807	0.0299735	2.08195e-11	2.35644e-11	1.91665e-11	2.40673e-11	0.00300152	0.00091342	0.000986626	1.9016e-11	2.94113e-11	2.30248e-11	2.26985e-11	0.00128039	0.00146126	0.00162003	2.3178e-11	2.20235e-11	0.000855005	2.25069e-11
581	0.0015719	0.000993918	0.00124382	0.00115891	0.00116801	0.00113628	0.0017036	0.00146207	0.00113577	0.000966922	0.000973923	0.00105775	0.000912304	0.000976744	0.000700473	0.000828003	0.000692119	0.000892326	0.000691037	0.000783495	0.000587943	0.000780901	0.00101901	0.000306056	0.000491325	0.000332072	0.000386834	0.000109725	0.000395566	4.86775e-05	0.00028165	0.000372056	0.000548539	0.00059439	0.000592969	0.000321319	0.00046221	0.000367385	0.000321283	0.000574301	0.000200022	0.000462602	0.000282717	2.38566e-11	2.70655e-11	1.03358e-06	2.20235e-11	2.34532e-11	2.25069e-11
585	0.0366297	0.0276021	0.0245496	0.0176373	0.0289969	0.0340362	0.0292452	0.0265439	0.0282808	0.0138908	0.0274991	0.0243282	0.0250939	0.0196028	0.0260158	0.0262937	0.0219251	0.0230382	0.017601	0.0344073	0.019112	0.032437	0.0256712	0.46469	6.65054	1.17874	2.59553	2.81758	3.98696	2.73605	0.563919	4.70365	4.00148	0.428743	2.40673e-11	2.09862e-11	1.91545	2.65286	3.94046	2.94113e-11	0.445314	0.397736	2.23606e-11	0.118764	2.70655e-11	0.467123	2.20235e-11	2.34532e-11	2.25069e-11
586	0.0963388	0.057506	0.0837202	0.0788222	0.0739695	0.185762	0.117119	0.166522	0.0943743	0.130002	0.0756821	0.155929	0.0788564	0.0727543	0.0932695	0.148656	0.136196	0.09481	0.102805	0.0893415	0.0729195	0.0736164	0.10359	0.071971	0.0817191	0.056585	0.0828527	1.76821e-11	2.19147e-11	1.79405e-11	1.91704e-11	2.08195e-11	0.105747	0.0649231	0.0562134	0.0845262	0.0825204	0.074649	0.0884217	0.0664921	0.00511481	0.0552609	0.0529786	0.0772092	0.113738	0.0895897	0.0606324	0.0376868	0.0671941
590	0.00474083	0.005583	0.00857404	0.00791566	0.00717223	0.00761183	0.00652502	0.00775437	0.00395903	0.00350966	0.00927792	0.00379943	0.00427821	0.00629011	0.00785831	0.00460641	0.00301635	0.00620614	0.00747675	0.00595026	0.00433886	0.00542736	0.00599417	0.00489832	3.73034e-11	1.8114e-11	1.73242e-11	1.76821e-11	2.19147e-11	1.79405e-11	1.91704e-11	2.08195e-11	2.35644e-11	0.0248448	2.40673e-11	2.09862e-11	2.1991e-11	1.84285e-11	1.9016e-11	2.94113e-11	2.30248e-11	2.26985e-11	2.23606e-11	2.38566e-11	2.70655e-11	2.3178e-11	2.20235e-11	2.34532e-11	2.25069e-11
591	1.60674e-11	1.55989e-11	1.27585e-11	1.28781e-11	1.29903e-11	1.28242e-11	1.3424e-11	1.34796e-11	1.35761e-11	1.37118e-11	1.41696e-11	1.45632e-11	1.46553e-11	1.54577e-11	1.52797e-11	1.48243e-11	1.50979e-11	1.59472e-11	1.60726e-11	1.56208e-11	1.62255e-11	1.54267e-11	1.4575e-11	1.75903e-11	3.73034e-11	1.8114e-11	1.73242e-11	1.76821e-11	2.19147e-11	1.79405e-11	1.91704e-11	2.08195e-11	2.35644e-11	1.91665e-11	2.40673e-11	0.147058	2.1991e-11	1.84285e-11	1.9016e-11	2.94113e-11	2.30248e-11	2.26985e-11	0.115058	2.38566e-11	2.70655e-11	0.108471	2.20235e-11	2.34532e-11	0.114
592	1.60674e-11	1.55989e-11	1.27585e-11	1.28781e-11	1.29903e-11	1.28242e-11	1.3424e-11	1.34796e-11	1.35761e-11	1.37118e-11	1.41696e-11	1.45632e-11	1.46553e-11	1.54577e-11	0.00272708	1.48243e-11	0.00189905	1.59472e-11	1.60726e-11	1.56208e-11	1.62255e-11	1.54267e-11	0.000210279	1.75903e-11	3.73034e-11	1.8114e-11	1.73242e-11	1.76821e-11	2.19147e-11	1.79405e-11	1.91704e-11	2.08195e-11	8.72634	7.70796	8.96645	8.61721	8.4355	5.61433	8.68909	11.0617	10.7152	5.55806	7.1713	11.1242	9.70642	10.08	9.4877	6.31936	8.86386
594	0.000125507	7.1994e-05	2.88154e-05	4.62119e-07	7.73142e-05	2.12947e-05	1.94617e-05	1.65887e-05	2.12911e-05	4.73093e-05	4.8339e-05	1.85626e-05	4.54449e-06	4.25934e-05	1.45579e-06	1.92482e-05	1.23482e-05	1.90729e-05	1.02071e-05	2.50534e-05	3.40708e-05	2.31752e-05	3.1305e-05	0.000447938	0.00188545	0.00128892	0.000611539	0.000683089	0.00109346	9.04216e-05	0.000612037	0.00178848	0.00170976	0.00170799	0.00178955	0.00184581	0.0017448	0.000888585	0.00204094	0.00204372	0.00276762	0.000679274	0.000754269	0.00261537	0.00143616	0.00235294	0.00133974	0.000535309	0.00116703
596	0.00257145	0.00415909	0.00529258	0.00595163	0.00579334	0.0052511	0.0045539	0.00478299	0.00289876	0.003105	0.00283328	0.00201895	0.00155195	0.00158348	0.00143953	0.00144106	0.000982754	0.000908891	0.000935806	0.000759852	0.000700246	0.000726522	0.00273828	1.75903e-11	3.73034e-11	1.8114e-11	1.73242e-11	1.76821e-11	2.19147e-11	1.79405e-11	1.91704e-11	2.08195e-11	2.35644e-11	1.91665e-11	2.40673e-11	2.09862e-11	2.1991e-11	1.84285e-11	1.9016e-11	2.94113e-11	2.30248e-11	2.26985e-11	2.23606e-11	2.38566e-11	2.70655e-11	2.3178e-11	0.0127515	0.0475501	2.25069e-11
598	1.60674e-11	0.00445098	0.00376711	0.00451518	0.00352155	0.00360261	1.3424e-11	0.0046416	0.00217453	0.00256606	0.00423566	1.45632e-11	0.00280889	0.00266728	0.00330023	0.00478575	1.50979e-11	0.00303529	1.60726e-11	0.00263951	0.00177153	0.0029345	0.00260992	0.00910368	0.0325983	0.00348271	0.0105753	0.0105113	0.0108939	0.00736905	0.0144663	0.04896	0.00774094	0.00604278	0.0457853	0.0223894	0.0188734	0.0309814	0.00938102	0.0611162	0.0710964	0.0404083	0.0564824	0.0761775	0.29193	0.101624	0.0709554	0.0263207	0.0126616
599	0.00138281	0.00178841	0.00160937	0.00190359	0.00165408	0.00162036	0.00164301	0.00222083	0.00128484	0.00139774	0.00171325	0.00116571	0.00127707	0.00153395	0.00169682	0.00209176	0.00104947	0.00137588	0.00158016	0.00155744	0.00126578	0.00182205	0.00157429	0.00200103	0.00464769	0.00350279	0.00434853	0.0024962	0.00380271	0.00114926	0.00307959	0.00261863	0.00231444	0.00205313	0.00414412	0.00109187	0.00274583	0.0050322	0.00222901	0.00294344	2.30248e-11	2.26985e-11	0.00377434	2.38566e-11	2.70655e-11	2.3178e-11	0.0055644	2.34532e-11	2.25069e-11
600	0.000838878	0.000801061	0.000640636	0.000625123	0.000601751	0.000532041	0.000733002	0.000984661	0.000478927	0.000414893	0.000593979	0.000471239	0.000445269	0.00050165	0.000549759	0.000727384	0.000284481	0.000612441	0.000551246	0.000442787	0.000304793	0.000518648	0.000575211	0.00103356	0.00325604	0.00153362	0.00234393	0.000916395	0.00151199	0.000591231	0.00191526	0.00287549	0.00234246	0.00145403	0.00187357	0.00137571	0.00139909	0.00273726	0.00124722	0.000724736	0.00175744	0.000633467	0.000819147	0.00168372	0.00162507	0.00106725	0.00245899	0.00081194	0.00120314
602	1.60674e-11	1.55989e-11	1.27585e-11	1.28781e-11	1.29903e-11	1.28242e-11	1.3424e-11	1.34796e-11	1.35761e-11	1.37118e-11	1.41696e-11	1.45632e-11	1.46553e-11	1.54577e-11	1.52797e-11	1.48243e-11	1.50979e-11	1.59472e-11	1.60726e-11	1.56208e-11	1.62255e-11	1.54267e-11	1.4575e-11	1.75903e-11	3.73034e-11	1.8114e-11	1.73242e-11	1.76821e-11	2.19147e-11	1.79405e-11	1.91704e-11	2.08195e-11	2.35644e-11	1.91665e-11	2.40673e-11	2.09862e-11	2.1991e-11	1.84285e-11	1.9016e-11	2.94113e-11	2.30248e-11	2.26985e-11	2.23606e-11	2.38566e-11	2.70655e-11	2.3178e-11	2.20235e-11	2.34532e-11	2.25069e-11
604	4.09859e-05	3.26914e-05	3.07269e-05	3.98612e-05	1.29903e-11	0.0014788	3.70228e-05	0.00616241	0.00567975	0.0039383	0.000723897	0.00128275	0.00409918	0.00141545	0.00216333	0.00451928	0.00275619	0.00310376	0.00273704	6.64016e-05	0.00172273	0.0043384	0.00210768	1.75903e-11	3.73034e-11	0.00181261	1.73242e-11	1.76821e-11	2.19147e-11	1.79405e-11	1.91704e-11	2.08195e-11	2.35644e-11	0.00230432	2.40673e-11	2.09862e-11	2.1991e-11	1.84285e-11	1.9016e-11	2.94113e-11	2.30248e-11	2.26985e-11	2.23606e-11	2.38566e-11	2.70655e-11	2.3178e-11	2.20235e-11	2.34532e-11	2.25069e-11
605	0.00923963	0.00967888	0.00988649	0.0115595	0.0117006	0.0103478	0.0135503	0.00886245	0.00689615	0.0101057	0.00496148	0.00658633	0.0080805	0.00926642	0.00975937	0.00757321	0.00674775	0.0063298	0.0071067	0.00644071	0.00741659	0.00883072	0.00867851	0.00763166	0.0114393	0.00596622	0.00865411	0.00773594	0.00721775	0.00757941	0.0205259	0.00509269	0.00819695	0.00804974	0.0107682	0.00489457	0.00827925	1.84285e-11	0.00701671	0.00630361	0.00871353	0.00558057	0.0100397	0.00138228	0.010447	0.0120439	0.00931846	0.00258513	2.25069e-11
607	1.60674e-11	1.55989e-11	1.27585e-11	1.28781e-11	1.29903e-11	1.28242e-11	1.3424e-11	1.34796e-11	1.35761e-11	1.37118e-11	1.41696e-11	1.45632e-11	1.46553e-11	1.54577e-11	1.52797e-11	1.48243e-11	1.50979e-11	1.59472e-11	1.60726e-11	1.56208e-11	1.62255e-11	1.54267e-11	1.4575e-11	1.75903e-11	3.73034e-11	1.8114e-11	1.73242e-11	1.76821e-11	2.19147e-11	1.79405e-11	1.91704e-11	2.08195e-11	2.35644e-11	1.91665e-11	2.40673e-11	2.09862e-11	2.1991e-11	1.84285e-11	1.9016e-11	2.94113e-11	2.30248e-11	2.26985e-11	2.23606e-11	0.0141927	2.70655e-11	2.3178e-11	2.20235e-11	2.34532e-11	2.25069e-11
608	0.174057	0.154594	0.136694	0.106616	0.151066	0.0789916	0.227915	0.0555733	0.106832	0.149903	0.0697258	0.103982	0.136959	0.082853	0.132552	0.0726413	0.154861	0.129467	0.163267	0.122546	0.115915	0.0994931	0.123932	0.103496	0.341588	0.124285	0.254035	0.0949597	0.0776056	0.110609	0.190158	0.0562949	0.0652064	0.152219	0.041431	0.195001	0.0966896	0.062973	0.205442	0.0678642	0.0838968	0.0506136	0.0746077	0.205316	0.0575784	0.170028	0.114983	0.0528821	0.0873015
609	0.0130726	0.00739478	0.0105752	0.00844433	0.00816033	0.00771417	0.0114319	0.00736629	0.00592692	0.0092934	0.00628913	0.00940765	0.00748588	0.00645976	0.00730957	0.00512396	1.50979e-11	0.00761675	0.00829391	0.00704885	0.00661026	0.00722339	0.00764768	0.00816272	0.00810956	0.00569169	0.0061672	0.00438703	0.00565433	0.00864301	0.0139084	0.00934252	0.0119634	0.0131183	0.0124821	0.0147564	0.0126489	0.00870427	0.00899947	0.0066759	0.00604827	0.00644158	0.00849679	0.00671047	0.00988381	0.00890547	0.0138007	0.00387596	0.00928358
611	1.60674e-11	1.55989e-11	1.27585e-11	1.28781e-11	1.29903e-11	0.000321088	1.3424e-11	1.34796e-11	1.35761e-11	1.37118e-11	0.000196251	0.000222523	1.46553e-11	0.000233936	1.52797e-11	1.48243e-11	1.50979e-11	0.000190797	1.60726e-11	1.56208e-11	0.000174175	1.54267e-11	6.08532e-05	0.000365564	0.000325921	0.000348924	0.000344177	0.000481468	0.000354182	0.000268517	0.000311459	0.000486756	0.000456604	0.000579844	0.000588088	0.000450498	0.000655826	0.00109003	0.000619184	0.00113088	0.000728519	0.000551651	0.000566101	2.38566e-11	0.000594545	0.000375796	0.000524812	0.000305388	0.000299263
614	9.80774e-05	0.000445471	1.27585e-11	1.28781e-11	1.29903e-11	1.28242e-11	1.3424e-11	1.34796e-11	1.35761e-11	0.000621476	0.000550737	1.45632e-11	1.46553e-11	1.54577e-11	1.52797e-11	1.48243e-11	1.50979e-11	1.59472e-11	0.00051927	1.56208e-11	1.62255e-11	1.54267e-11	0.000101592	1.75903e-11	3.73034e-11	0.00395693	0.00253984	0.00270185	0.00267274	0.00248876	0.00278504	0.00120817	2.35644e-11	0.000890469	2.40673e-11	0.00026784	0.000967787	0.00213922	0.00222287	2.94113e-11	2.30248e-11	2.26985e-11	2.23606e-11	2.38566e-11	2.70655e-11	2.3178e-11	2.20235e-11	2.34532e-11	2.25069e-11
615	0.0050386	0.00539246	0.00525947	0.00619202	0.00578811	0.00636389	0.00841863	0.0100961	0.326543	0.00730289	0.00892546	0.0121027	0.00413456	0.00380111	0.00389803	0.00509736	0.015641	0.00488682	0.00705194	0.00612367	0.00682739	0.00572523	0.0213914	0.00369588	0.0461902	0.0533476	0.0227826	0.0243589	0.0241783	0.049331	0.0266186	0.00752422	0.0166768	0.0107445	0.00686206	0.018163	0.0122211	0.0121872	0.0295739	0.026138	0.0181923	0.00911583	0.0149783	0.0114088	0.0328903	0.0162374	0.00937847	0.016939	0.0222461
616	1.60674e-11	1.55989e-11	1.27585e-11	1.28781e-11	1.29903e-11	1.28242e-11	1.3424e-11	1.34796e-11	1.35761e-11	1.37118e-11	1.41696e-11	1.45632e-11	1.46553e-11	1.54577e-11	1.52797e-11	1.48243e-11	1.50979e-11	1.59472e-11	1.60726e-11	1.56208e-11	1.62255e-11	1.54267e-11	1.4575e-11	0.00791213	0.0271757	0.0148467	0.0087995	0.011297	0.0121776	0.0109979	0.016695	0.00373925	0.00173645	0.00194831	0.0016162	0.00233142	0.00230286	0.00897381	0.0177054	0.0102152	0.00324586	0.00535875	0.00190914	0.0262932	0.00290695	0.00341925	0.00302717	0.00120739	0.00275131
619	0.00881267	0.00348322	0.0056027	0.00493737	0.00446585	0.0042785	0.00552582	0.00532594	0.00853466	0.00471014	0.00517942	0.00397057	0.00385962	0.00427281	0.00355798	0.00468964	0.00312104	0.00425136	0.00362389	0.00464395	0.00321033	0.00442703	0.0047493	0.00187223	0.0116741	0.00188849	0.00389815	0.00118717	0.00231521	0.00130119	0.00319416	0.00133524	0.00312479	0.0014898	0.00348538	0.00215828	0.00265526	0.00221441	0.0035978	0.00207213	0.00828884	0.00168145	0.00222139	0.00516342	0.00244385	0.00321415	0.00465954	0.00344259	0.0051649
625	0.0150133	0.0196185	0.022764	0.0159416	0.0153558	0.0221124	0.0210013	0.0349603	0.0175699	0.0161359	0.0136354	0.0209631	0.0165614	0.0220847	0.0184449	0.0227024	0.0113874	0.0154602	0.0204348	0.0160991	0.0159414	0.0172111	0.0187	0.0340039	0.170382	0.0556988	0.0421885	0.0236908	0.064698	0.0236575	0.045027	0.0953711	0.0479907	0.0247265	0.0557163	0.0421915	0.0396644	0.033076	0.0192974	0.039767	0.0578014	0.0272635	0.0274607	0.0688159	0.0525329	0.0368265	0.0777984	0.0283225	0.0338462
626	0.00313825	0.00169995	0.00266055	0.00202168	0.00169091	0.00267179	0.00246266	0.00243675	0.00195628	0.00230767	0.00238465	0.00230751	0.00178973	0.00141713	0.00121866	0.00147873	0.00189664	0.0013947	0.00171874	0.0014465	0.00145773	0.00153754	0.00195885	0.00251407	0.00558906	0.00303594	0.00212095	0.00207956	2.19147e-11	0.0033855	0.00383729	0.00380721	0.00519205	0.0035494	0.00365108	0.0056609	0.00494752	0.00192544	0.00259997	0.00662009	0.00561241	0.00197587	0.00341898	0.00440648	0.00450481	0.00456719	0.00510831	0.0022364	0.00692289
627	1.60674e-11	1.55989e-11	1.27585e-11	1.28781e-11	1.29903e-11	1.28242e-11	1.3424e-11	1.34796e-11	1.35761e-11	1.37118e-11	1.41696e-11	1.45632e-11	1.46553e-11	1.54577e-11	1.52797e-11	1.48243e-11	1.50979e-11	1.59472e-11	1.60726e-11	1.56208e-11	1.62255e-11	1.54267e-11	1.4575e-11	1.75903e-11	3.73034e-11	1.8114e-11	1.73242e-11	1.76821e-11	2.19147e-11	1.79405e-11	1.91704e-11	2.08195e-11	2.35644e-11	1.91665e-11	2.40673e-11	2.09862e-11	2.1991e-11	1.84285e-11	1.9016e-11	2.94113e-11	2.30248e-11	2.26985e-11	2.23606e-11	2.38566e-11	2.70655e-11	2.3178e-11	2.20235e-11	2.34532e-11	2.25069e-11
628	1.60674e-11	1.55989e-11	1.27585e-11	1.28781e-11	1.29903e-11	1.28242e-11	1.3424e-11	1.34796e-11	1.35761e-11	1.37118e-11	1.41696e-11	1.45632e-11	1.46553e-11	1.54577e-11	1.52797e-11	1.48243e-11	1.50979e-11	1.59472e-11	1.60726e-11	1.56208e-11	1.62255e-11	1.54267e-11	1.4575e-11	1.75903e-11	3.73034e-11	1.8114e-11	1.73242e-11	1.76821e-11	0.0479542	1.79405e-11	0.0651728	2.08195e-11	2.35644e-11	1.91665e-11	0.292597	2.09862e-11	0.0989525	0.211179	0.0432861	0.243823	0.279952	0.167004	0.216959	0.319713	0.785677	0.303975	0.383995	0.123677	0.0632769
629	0.486985	0.511282	0.510903	0.514615	0.519321	0.517413	0.506335	0.541198	0.47345	1.37118e-11	0.494374	0.454834	0.463775	0.494568	0.491085	0.552158	0.438208	0.485319	1.60726e-11	0.530669	0.507425	0.529095	0.455591	0.443003	1.03661	0.544079	0.604456	0.437626	0.621634	0.309664	0.656726	0.574064	2.35644e-11	0.546661	0.744086	0.514138	0.629552	0.635249	0.504349	2.94113e-11	0.627015	2.26985e-11	0.463786	2.38566e-11	2.70655e-11	0.483613	2.20235e-11	2.34532e-11	2.25069e-11
630	1.60674e-11	1.55989e-11	1.27585e-11	1.28781e-11	1.29903e-11	1.28242e-11	1.3424e-11	1.34796e-11	1.35761e-11	1.37118e-11	1.41696e-11	1.45632e-11	1.46553e-11	1.54577e-11	1.52797e-11	1.48243e-11	1.50979e-11	1.59472e-11	1.60726e-11	1.56208e-11	1.62255e-11	1.54267e-11	1.4575e-11	1.75903e-11	3.73034e-11	1.8114e-11	1.73242e-11	1.76821e-11	2.19147e-11	1.79405e-11	1.91704e-11	2.08195e-11	2.35644e-11	1.91665e-11	2.40673e-11	2.09862e-11	2.1991e-11	1.84285e-11	1.9016e-11	2.94113e-11	2.30248e-11	2.26985e-11	2.23606e-11	2.38566e-11	2.70655e-11	2.3178e-11	2.20235e-11	2.34532e-11	2.25069e-11
632	1.38814	1.49457	1.43602	1.45306	1.30909	1.32045	1.31468	1.47157	1.18091	1.15654	1.22723	1.08333	1.12636	1.22801	1.27133	1.33852	1.10885	1.25855	1.40987	1.41389	1.29758	1.45633	1.30659	1.08738	2.65209	1.40515	1.63338	1.0446	1.60431	0.661464	1.73346	1.50431	1.89131	1.37704	2.03116	1.23613	1.66003	1.74018	1.24827	1.57806	1.68557	1.11613	1.15762	1.56066	1.95525	1.214	1.87563	1.20501	1.14679
633	1.60674e-11	0.00305782	1.27585e-11	1.28781e-11	1.29903e-11	1.28242e-11	1.3424e-11	1.34796e-11	1.35761e-11	1.37118e-11	1.41696e-11	1.45632e-11	1.46553e-11	1.54577e-11	1.52797e-11	1.48243e-11	0.00210072	0.00220028	1.60726e-11	1.56208e-11	1.62255e-11	0.00271411	0.000457861	0.0117043	3.73034e-11	1.8114e-11	1.73242e-11	1.76821e-11	0.0133352	1.79405e-11	0.00932624	0.0104043	0.0131306	1.91665e-11	0.0131586	0.012849	0.0125171	0.0109713	0.0083869	0.0371782	0.0180107	0.0137326	0.0134774	0.014477	0.0163871	0.0126075	0.0123832	0.0112296	0.0125506
638	0.360457	0.372496	0.332183	0.330256	0.334854	0.33838	0.348886	0.385433	0.320828	0.319349	0.34388	0.312987	0.324609	0.345008	0.348926	0.349607	0.289284	0.325722	0.351002	0.351438	0.318747	0.357941	0.339194	0.34468	0.862085	0.473994	0.532677	0.33718	0.511494	0.185264	0.546398	0.475879	0.617274	0.454004	0.627233	0.381402	0.519785	0.556251	0.4133	0.451477	0.525587	0.276621	0.292387	0.46093	0.352558	0.331631	0.549583	0.322629	0.354168
639	1.60674e-11	1.55989e-11	1.27585e-11	1.28781e-11	1.29903e-11	1.28242e-11	1.3424e-11	1.34796e-11	1.35761e-11	1.37118e-11	1.41696e-11	1.45632e-11	1.46553e-11	1.54577e-11	1.52797e-11	1.48243e-11	1.50979e-11	1.59472e-11	1.60726e-11	1.56208e-11	1.62255e-11	1.54267e-11	1.4575e-11	0.00130235	0.00425516	0.00251361	0.0017308	0.00140856	0.00219367	0.00133577	0.00152219	0.0034947	0.00305886	0.00270025	0.00293526	0.00257166	0.00315478	0.00167667	0.00323021	0.00353731	0.00439696	0.00107131	0.00156784	0.00305133	0.00233984	0.00268959	0.00267046	0.00117486	0.00242354
641	0.169561	0.114381	0.207322	0.17073	0.127354	0.157325	0.162916	0.166434	0.108415	0.183551	0.162245	0.166083	0.140752	0.137237	0.143836	0.107032	0.131843	0.140354	0.159532	0.139091	0.0974234	0.146001	0.147246	0.104338	0.105772	0.109056	0.1054	0.0818744	0.0645598	0.0925276	0.100357	0.123458	0.118852	0.150799	0.130284	0.169891	0.158774	0.130581	0.144907	0.0398102	0.0628274	0.0547224	0.0767671	0.101789	0.139936	0.116137	0.137153	0.0326165	0.0976223
642	1.60674e-11	0.00208745	1.27585e-11	1.28781e-11	1.29903e-11	1.28242e-11	1.3424e-11	1.34796e-11	1.35761e-11	1.37118e-11	1.41696e-11	1.45632e-11	1.46553e-11	1.54577e-11	1.52797e-11	1.48243e-11	1.50979e-11	1.59472e-11	1.60726e-11	1.56208e-11	1.62255e-11	1.54267e-11	9.4884e-05	1.75903e-11	3.73034e-11	1.8114e-11	1.73242e-11	1.76821e-11	2.19147e-11	1.79405e-11	1.91704e-11	2.08195e-11	0.00246708	0.00184886	0.00254339	0.00110143	0.00251411	0.0020922	0.00134049	0.005177	0.00342928	0.00187338	0.000846536	0.0011253	0.000987243	0.000727501	0.00213661	0.000910181	0.000744423
645	0.000482117	0.000380994	0.000437354	0.000402915	0.00033855	0.000386366	0.000477608	0.000648816	0.000389579	0.00022543	0.000522087	0.000459485	0.000352418	0.000354563	0.000306911	0.00035518	0.000273388	0.00027322	0.000460959	0.000301625	0.000344768	0.000357068	0.000387791	0.00716648	0.030555	0.0121937	0.0047837	0.00172783	0.0106783	0.0222289	0.00769181	0.0145049	0.000782632	0.000528069	0.000694509	0.0135309	0.00169188	0.00092145	0.000480279	0.00830662	0.00546554	0.000689025	0.0011261	0.023726	0.00910115	0.00116617	0.00697873	0.000802213	0.00163284
646	1.60674e-11	1.55989e-11	1.27585e-11	1.28781e-11	1.29903e-11	1.28242e-11	1.3424e-11	1.34796e-11	1.35761e-11	1.37118e-11	1.41696e-11	1.45632e-11	1.46553e-11	1.54577e-11	1.52797e-11	1.48243e-11	1.50979e-11	1.59472e-11	1.60726e-11	1.56208e-11	1.62255e-11	1.54267e-11	1.4575e-11	1.75903e-11	3.73034e-11	1.8114e-11	1.73242e-11	1.76821e-11	2.19147e-11	1.79405e-11	1.91704e-11	2.08195e-11	2.35644e-11	1.91665e-11	2.40673e-11	2.09862e-11	2.1991e-11	1.84285e-11	1.9016e-11	2.94113e-11	2.30248e-11	2.26985e-11	2.23606e-11	2.38566e-11	2.70655e-11	2.3178e-11	2.20235e-11	2.34532e-11	2.25069e-11
647	1.60674e-11	1.55989e-11	1.27585e-11	1.28781e-11	1.29903e-11	1.28242e-11	1.3424e-11	1.34796e-11	1.35761e-11	1.37118e-11	1.41696e-11	1.45632e-11	1.46553e-11	1.54577e-11	1.52797e-11	1.48243e-11	1.50979e-11	1.59472e-11	1.60726e-11	1.56208e-11	1.62255e-11	1.54267e-11	1.4575e-11	1.75903e-11	3.73034e-11	0.00200326	1.73242e-11	1.76821e-11	2.19147e-11	1.79405e-11	0.000425839	2.08195e-11	2.35644e-11	1.91665e-11	2.40673e-11	2.09862e-11	2.1991e-11	0.000479851	1.9016e-11	2.94113e-11	2.30248e-11	2.26985e-11	0.000540955	0.000659003	0.000825233	0.000548593	0.000449792	0.000303122	0.000736435
648	0.000447486	0.000459553	0.000586089	0.000509368	1.29903e-11	0.000423059	0.000504171	0.0006831	0.00044349	0.000419312	0.000578037	1.45632e-11	1.46553e-11	0.000511193	1.52797e-11	0.000357147	1.50979e-11	1.59472e-11	0.000363616	1.56208e-11	1.62255e-11	1.54267e-11	0.00028571	0.000799369	0.0017788	0.0010541	0.00111809	1.76821e-11	0.00144345	0.000451406	1.91704e-11	0.00126338	0.00195516	0.00155645	0.00205326	0.00113421	0.00174452	0.00118413	0.000927326	0.0014145	0.00158495	0.000770495	0.000589782	0.000658947	2.70655e-11	2.3178e-11	0.00119008	0.000601625	2.25069e-11
649	0.0748469	0.0526236	0.0972106	0.0775983	0.0598634	0.104565	0.0813064	0.0917185	0.0804274	0.0914528	0.115314	0.0740376	0.0690034	0.0523325	0.0501321	0.0562688	0.0730722	0.0537547	0.0753879	0.0609581	0.0470285	0.0640623	0.072862	0.0721457	0.126963	0.105493	0.0716604	0.0874299	0.0534631	0.0821916	0.0627893	0.0846308	0.0809721	0.0792242	0.0620511	0.129885	0.113935	0.0631575	0.0774591	0.0845235	0.0889651	0.0292716	0.0557223	0.115402	0.119655	0.0957224	0.0883539	0.03491	0.131185
650	0.000379185	0.00625991	0.000366072	0.000258441	0.000218422	0.000254436	0.000267675	0.000251111	0.000879069	0.000387487	0.0004369	0.000349077	0.000294922	0.00017829	0.000240968	0.000173716	0.000303738	0.000312111	0.000328291	0.000194022	0.000283438	0.000302821	0.000587278	0.00256053	0.00874447	0.00442773	0.00449716	0.00184469	0.00496319	0.00617969	0.00480245	0.00521299	0.00250739	0.002209	0.00242546	0.00409319	0.00295828	0.00587305	0.00188471	0.00303219	0.00310211	2.26985e-11	0.00368169	2.38566e-11	2.70655e-11	0.00290433	0.00294174	0.00129197	2.25069e-11
653	1.60674e-11	1.55989e-11	1.27585e-11	1.28781e-11	1.29903e-11	1.28242e-11	1.3424e-11	0.000326321	0.000465373	0.00020325	1.41696e-11	1.45632e-11	0.000330195	1.54577e-11	1.52797e-11	0.000262806	0.000247495	0.000201729	1.60726e-11	1.56208e-11	1.62255e-11	0.000401994	0.000110871	0.00108358	0.00478034	0.00189881	0.00074829	0.000293471	0.00165851	0.00327019	0.00111565	0.00241087	2.35644e-11	1.91665e-11	2.40673e-11	0.00211885	0.000327515	0.000134228	1.9016e-11	0.00160803	0.000927586	0.0010678	2.23606e-11	0.0037091	0.00143219	2.3178e-11	0.00105331	7.12419e-05	0.000279283
654	1.60674e-11	1.55989e-11	1.27585e-11	1.28781e-11	1.29903e-11	0.00221327	1.3424e-11	1.34796e-11	0.00157179	1.37118e-11	1.41696e-11	1.45632e-11	1.46553e-11	1.54577e-11	1.52797e-11	1.48243e-11	1.50979e-11	1.59472e-11	1.60726e-11	1.56208e-11	1.62255e-11	1.54267e-11	0.000172048	0.00157271	3.73034e-11	1.8114e-11	1.73242e-11	0.00192595	2.19147e-11	0.00126686	1.91704e-11	2.08195e-11	2.35644e-11	1.91665e-11	2.40673e-11	0.00134977	2.1991e-11	1.84285e-11	0.00160685	0.000956037	0.00157526	2.26985e-11	0.00129097	2.38566e-11	0.00394438	0.00258496	2.20235e-11	2.34532e-11	0.00165876
655	0.0196956	0.0211988	0.0209156	0.0211743	0.0193466	0.0209459	0.0212637	0.0289615	0.0177917	0.0171766	0.0220368	0.0154326	0.0165294	0.0180867	0.0203097	0.0246136	0.0143798	0.0151453	0.0196853	0.0201445	0.0169236	0.0242166	0.019817	0.0152795	0.036282	0.0217526	0.0352274	0.0181151	0.022456	0.00900164	0.0378087	0.0187405	0.0250877	0.0187488	0.02529	0.0152171	0.0185483	0.0376058	0.0179481	0.00508702	0.0167087	0.00541833	0.00890906	0.0242218	0.0126352	0.0140835	0.0270488	0.00849398	0.0145677
656	0.00227759	0.00271214	0.00324349	0.00232687	0.00209721	0.00276446	0.00217441	0.00348288	0.00228451	0.00253057	0.0020108	0.00160286	0.00171753	0.00197353	0.0018283	0.00203123	0.00181429	0.00146022	0.00174449	0.00161895	0.00162194	0.00181035	0.00214221	0.00239149	0.0135786	0.00172103	0.00350156	0.00360237	0.00231705	0.00375222	0.00850282	0.00509306	0.00330398	0.00212587	0.00381852	0.00492028	0.00500699	0.00999399	0.00347771	0.000825544	0.00325728	0.00212484	0.00433903	0.00591254	0.00668797	0.00418446	0.00482613	0.0040715	0.00532263
657	0.00122616	0.00147822	0.00169264	0.00161533	0.00160371	0.00173146	0.00159779	0.00184921	0.00145144	0.00147376	0.00156665	0.00118947	0.00130419	0.00122202	0.00123851	0.00152736	0.00123592	0.00112888	0.00123445	0.00125443	0.00115743	0.00146025	0.00141997	1.75903e-11	3.73034e-11	1.8114e-11	1.73242e-11	1.76821e-11	2.19147e-11	1.79405e-11	1.91704e-11	2.08195e-11	2.35644e-11	1.91665e-11	2.40673e-11	2.09862e-11	2.1991e-11	1.84285e-11	1.9016e-11	2.94113e-11	2.30248e-11	2.26985e-11	2.23606e-11	2.38566e-11	2.70655e-11	2.3178e-11	2.20235e-11	2.34532e-11	2.25069e-11
658	0.00244127	0.0011615	0.00107017	0.00119581	0.000816889	0.00110199	0.000751606	0.000787395	0.001825	0.00108125	0.000927718	0.00146926	0.00086402	0.000534902	0.000892983	0.00120402	0.000738173	0.000642109	0.000937917	0.00110909	0.000685033	0.000944628	0.00105376	0.000591698	0.0087339	0.00434638	0.000574327	0.000631216	0.00186842	0.00110866	0.000855815	0.00133784	0.00049612	0.00116893	0.00281142	0.00178963	0.00207704	0.000725598	0.00171821	0.00113682	0.00107379	0.000334	0.000441289	0.0038066	0.00252755	0.000799832	0.00181283	0.000309284	0.00223178
659	0.00028364	1.55989e-11	1.27585e-11	1.28781e-11	1.29903e-11	1.28242e-11	1.3424e-11	1.34796e-11	1.35761e-11	1.37118e-11	1.41696e-11	1.45632e-11	1.46553e-11	1.54577e-11	1.52797e-11	1.48243e-11	1.50979e-11	1.59472e-11	1.60726e-11	1.56208e-11	1.62255e-11	1.54267e-11	1.28927e-05	0.0026932	0.00191465	0.00187956	0.0022523	0.00265511	0.00175742	0.00288811	0.00201936	2.08195e-11	2.35644e-11	1.91665e-11	2.40673e-11	2.09862e-11	2.1991e-11	0.00253976	0.00203976	2.94113e-11	2.30248e-11	2.26985e-11	0.00140899	0.00237147	0.00308117	0.0020382	0.00154979	2.34532e-11	0.00175273
666	0.0225806	0.0366578	0.0285012	0.0356371	0.0290856	0.0309228	0.0262247	0.0401221	0.0237784	0.0221258	0.035462	0.0179618	0.0268485	0.0269107	0.0319561	0.0449824	0.0181993	0.0244339	0.0262483	0.0302597	0.0232766	0.0366042	0.0290354	0.0293494	0.102911	0.0365252	0.0417896	0.0376976	0.0375317	0.0147829	0.0682601	0.141338	0.0300457	0.02379	0.152424	0.0225168	0.0786277	0.113047	0.0336613	0.00244785	0.18937	0.105742	0.133881	0.214743	0.44932	0.199962	0.210601	0.0924467	0.0509333
667	0.0224237	0.0780004	0.0445753	0.0749014	0.0523247	0.0500646	0.0388608	0.06891	0.0332756	0.0260749	0.0630845	0.0226304	0.051012	0.0423818	0.0518433	0.0842864	0.0168548	0.0517966	0.0261709	0.0368016	0.0260755	0.0477277	0.0459126	0.100144	0.405323	0.124349	0.0980389	0.132799	0.135134	0.0524299	0.213793	0.640695	0.0901849	0.0739117	0.683364	0.0763676	0.345719	0.44913	0.125005	0.7531	0.887573	0.49213	0.630313	0.974869	2.11209	0.94206	0.961694	0.416193	0.211944
668	1.60674e-11	1.55989e-11	1.27585e-11	1.28781e-11	1.29903e-11	1.28242e-11	1.3424e-11	1.34796e-11	1.35761e-11	1.37118e-11	1.41696e-11	1.45632e-11	1.46553e-11	1.54577e-11	1.52797e-11	1.48243e-11	1.50979e-11	1.59472e-11	1.60726e-11	1.56208e-11	1.62255e-11	1.54267e-11	1.4575e-11	1.75903e-11	3.73034e-11	1.8114e-11	1.73242e-11	1.76821e-11	2.19147e-11	1.79405e-11	1.91704e-11	2.08195e-11	2.35644e-11	1.91665e-11	2.40673e-11	2.09862e-11	0.345756	1.84285e-11	1.9016e-11	2.94113e-11	2.30248e-11	2.26985e-11	0.63041	2.38566e-11	2.70655e-11	2.3178e-11	2.20235e-11	2.34532e-11	0.212023
669	0.00363351	0.00101638	0.00380586	0.00180751	0.00162445	0.00390618	0.00029076	0.00236221	0.00133375	0.00131612	0.000834225	0.00336131	0.00118031	0.00454464	0.00274841	0.00302808	0.000287	0.000585823	0.00122434	0.00129432	0.00194562	0.00180213	0.00199695	0.000579268	0.00140124	0.00291321	0.00226219	0.00121927	0.00174212	0.00102133	0.00174002	0.0024061	0.000587428	0.0199717	0.00163204	0.00278959	0.00147422	1.84285e-11	0.00212458	0.00152947	2.30248e-11	0.00108504	2.23606e-11	2.38566e-11	2.70655e-11	2.3178e-11	2.20235e-11	2.34532e-11	0.00136488
670	1.60674e-11	1.55989e-11	1.27585e-11	1.28781e-11	1.29903e-11	1.28242e-11	0.000140285	0.000155194	1.35761e-11	1.37118e-11	1.41696e-11	0.000160172	1.46553e-11	1.54577e-11	1.52797e-11	1.48243e-11	1.50979e-11	0.000140912	0.000139328	1.56208e-11	1.62255e-11	1.54267e-11	3.34496e-05	0.000155517	0.00652426	0.00092794	0.000506112	0.000279162	0.000589887	0.000250033	0.000227592	0.00107388	0.0012454	0.00035386	0.000305176	0.000179849	0.000160041	0.00019558	1.9016e-11	0.00284652	0.00137433	0.00212827	0.00206424	0.00085801	0.00323399	0.000839083	0.00282272	0.0026598	0.00107856
671	0.000653898	0.000982214	0.000794054	0.000844211	0.000719805	0.000798414	0.000751743	0.00091313	0.000518898	0.000624282	0.000744395	0.000580995	0.000552241	0.000517724	0.000525096	0.000676736	0.00041255	0.000535272	0.000565709	0.000692167	0.000484322	0.000562644	0.000656841	0.00145409	0.00380372	0.00270417	0.00330036	0.00175922	0.00249439	0.00089805	0.00333624	0.00254461	0.00263125	0.00188367	0.00273404	0.00160371	0.00275353	0.00435045	0.00176491	2.94113e-11	0.00474245	0.00219945	0.00235217	0.00160973	2.70655e-11	2.3178e-11	0.00503624	0.00158209	0.00149383
672	0.00194936	0.00188971	0.00223939	0.00199716	0.00211656	0.00225582	0.00175682	0.00237597	0.00231691	0.00209746	0.00275815	0.00207087	0.00181544	0.00185336	0.00187836	0.00221449	0.00193378	0.00184347	0.00214294	0.0020059	0.00229362	0.00215799	0.00208925	0.0018343	0.00318733	0.00157177	0.00173566	0.00315481	0.00193882	0.00195911	1.91704e-11	2.08195e-11	2.35644e-11	1.91665e-11	2.40673e-11	0.00111541	2.1991e-11	1.84285e-11	0.000742333	2.94113e-11	2.30248e-11	2.26985e-11	2.23606e-11	2.38566e-11	2.70655e-11	2.3178e-11	2.20235e-11	2.34532e-11	2.25069e-11
673	1.60674e-11	1.55989e-11	1.27585e-11	1.28781e-11	1.29903e-11	1.28242e-11	1.3424e-11	1.34796e-11	1.35761e-11	1.37118e-11	1.41696e-11	1.45632e-11	1.46553e-11	0.000325293	0.00031117	1.48243e-11	0.000341708	0.000340928	0.000264414	1.56208e-11	0.000281509	1.54267e-11	8.47737e-05	0.00290318	0.00649307	0.00232063	0.00277105	0.002399	0.00429385	0.00252228	0.00277539	0.00380979	0.0058015	0.00434991	0.00571795	0.00455539	0.00618412	0.00453203	0.00625073	0.0045999	0.00430362	0.00337092	0.0025489	0.00214139	0.00342816	0.00215292	0.00280371	0.00251592	0.00320116
675	0.000270222	0.000326131	0.000237429	0.000193315	0.000257856	0.000265574	0.000261858	0.000444847	0.000377405	0.000210635	1.41696e-11	0.00034924	0.000213257	0.000357243	0.000305726	0.00026459	0.000190142	0.000201682	0.000201306	0.00035029	0.000290431	0.00019399	0.000261962	0.00171568	0.0114904	0.000265656	0.00759381	0.00284028	0.0246122	0.0012267	0.00146436	0.000538944	0.00102799	0.000646762	0.000696725	0.000966403	0.00105697	0.00260321	0.00885045	0.010104	0.00061029	5.31749e-05	0.00168833	0.0043055	5.45966e-05	0.000604235	2.97251e-05	0.000680818	4.01594e-05
676	0.000179057	0.000407233	0.00026232	0.000276982	0.000261564	0.000314523	0.000179699	0.000304184	0.000325606	0.000355523	0.000441214	0.000188238	0.000271476	0.000253034	0.00023678	0.00026309	0.000226007	0.000167828	0.000169093	0.000267087	0.000273239	0.000197561	0.000264606	1.75903e-11	3.73034e-11	1.8114e-11	1.73242e-11	1.76821e-11	2.19147e-11	1.79405e-11	1.91704e-11	2.08195e-11	2.35644e-11	1.91665e-11	2.40673e-11	0.00036072	2.1991e-11	1.84285e-11	1.9016e-11	2.94113e-11	2.30248e-11	2.26985e-11	2.23606e-11	2.38566e-11	2.70655e-11	0.000425472	2.20235e-11	2.34532e-11	2.25069e-11
677	1.60674e-11	1.55989e-11	1.27585e-11	1.28781e-11	1.29903e-11	1.28242e-11	1.3424e-11	1.34796e-11	1.35761e-11	1.37118e-11	7.76154e-05	1.45632e-11	1.46553e-11	1.54577e-11	1.52797e-11	1.48243e-11	1.50979e-11	1.59472e-11	1.60726e-11	1.56208e-11	1.62255e-11	1.54267e-11	3.52799e-06	1.75903e-11	3.73034e-11	1.8114e-11	1.73242e-11	1.76821e-11	2.19147e-11	1.79405e-11	1.91704e-11	2.08195e-11	2.35644e-11	1.91665e-11	2.40673e-11	2.09862e-11	2.1991e-11	1.84285e-11	1.9016e-11	2.94113e-11	2.30248e-11	2.26985e-11	2.23606e-11	2.38566e-11	2.70655e-11	2.3178e-11	2.20235e-11	2.34532e-11	2.25069e-11
678	0.00408855	0.00457336	0.00486194	0.00443266	0.00455113	0.00489338	0.00446246	0.00461173	0.00492062	0.00459987	0.00467372	0.00292742	0.00389162	0.0042202	0.00305125	0.00406098	0.00402953	0.00300077	0.00248841	0.00279991	0.00306917	0.00235547	0.00393473	0.00152073	0.00369311	0.00119209	0.00131994	0.00186414	0.00140885	0.00101785	0.00113811	0.0011411	0.00131862	0.00165003	0.00113356	0.0011811	0.00188401	0.0012288	0.00146238	0.0018594	0.00145493	0.00117215	0.00197391	0.00195092	0.0017845	0.00169494	0.00112189	0.00164675	0.00221377
679	1.60674e-11	0.000201325	1.27585e-11	1.28781e-11	0.000173373	1.28242e-11	1.3424e-11	0.000151933	1.35761e-11	0.000199509	1.41696e-11	0.000225083	1.46553e-11	0.000198218	1.52797e-11	1.48243e-11	1.50979e-11	1.59472e-11	1.60726e-11	1.56208e-11	0.000209021	1.54267e-11	6.17483e-05	1.75903e-11	0.000773759	0.000357833	1.73242e-11	1.76821e-11	2.19147e-11	1.79405e-11	1.91704e-11	2.08195e-11	2.35644e-11	1.91665e-11	2.40673e-11	2.09862e-11	0.000213811	1.84285e-11	0.000177843	2.94113e-11	2.30248e-11	2.26985e-11	2.23606e-11	2.38566e-11	2.70655e-11	2.3178e-11	2.20235e-11	2.34532e-11	2.25069e-11
680	1.60674e-11	1.55989e-11	1.27585e-11	1.28781e-11	1.29903e-11	1.28242e-11	1.3424e-11	1.34796e-11	1.35761e-11	1.37118e-11	1.41696e-11	1.45632e-11	1.46553e-11	1.54577e-11	1.52797e-11	1.48243e-11	1.50979e-11	1.59472e-11	1.60726e-11	1.56208e-11	1.62255e-11	1.54267e-11	1.4575e-11	0.000211142	0.000792217	0.000375955	1.73242e-11	0.000272252	2.19147e-11	1.79405e-11	1.91704e-11	0.000377198	0.000390636	0.00033205	2.40673e-11	0.000285922	0.000318445	0.000218173	0.000438198	2.94113e-11	0.000414104	2.26985e-11	2.23606e-11	0.000345337	2.70655e-11	2.3178e-11	2.20235e-11	2.34532e-11	2.25069e-11
681	1.60674e-11	1.55989e-11	1.27585e-11	1.28781e-11	1.29903e-11	1.28242e-11	1.3424e-11	1.34796e-11	1.35761e-11	1.37118e-11	1.41696e-11	1.45632e-11	1.46553e-11	1.54577e-11	1.52797e-11	1.48243e-11	1.50979e-11	1.59472e-11	1.60726e-11	1.56208e-11	1.62255e-11	1.54267e-11	1.4575e-11	0.0128712	0.0316534	0.0223796	0.0251416	0.0174019	0.0198674	0.0161817	0.0127104	0.00299194	0.00148471	0.00161877	0.00162753	0.00202102	0.0017859	0.00666344	0.0109865	0.00676258	0.00258679	0.00627257	0.0017449	0.012274	0.00215413	0.00228049	0.00230038	0.000742266	0.002091
682	1.60674e-11	1.55989e-11	2.04996e-05	1.10789e-05	1.29903e-11	1.28242e-11	1.3424e-11	1.34796e-11	1.35761e-11	1.37118e-11	1.41696e-11	1.45632e-11	1.46553e-11	1.54577e-11	1.52797e-11	1.48243e-11	1.50979e-11	5.17437e-05	1.60726e-11	1.56208e-11	1.62255e-11	0.000316047	1.81532e-05	1.75903e-11	3.73034e-11	1.8114e-11	1.73242e-11	1.76821e-11	2.19147e-11	1.79405e-11	1.91704e-11	2.08195e-11	2.35644e-11	1.91665e-11	0.00033125	2.09862e-11	2.1991e-11	1.84285e-11	0.000393811	2.94113e-11	2.30248e-11	2.26985e-11	2.23606e-11	0.000327501	0.000398798	0.000286216	0.000325309	0.000509427	0.000269838
683	0.00410688	0.00463014	0.00433147	0.00438517	0.00406765	0.00422172	0.0045096	0.00567142	0.00378261	0.00351826	0.00416747	0.00351034	0.00355942	0.00384295	0.00463852	0.00527721	0.00294345	0.00372447	0.00464485	0.00425347	0.00371427	0.00502823	0.00420589	0.00475463	0.0102358	0.00865591	0.0111551	0.00563089	0.011073	0.00270448	0.00774585	0.0046825	0.00663242	0.00508082	0.00657362	0.00383852	0.00575444	0.00848299	0.00475554	0.00204812	0.00383831	0.00265864	0.00194982	0.00406676	0.00287018	0.00270441	0.00616133	0.00216153	0.00252675
684	0.00618471	0.00282019	0.00818863	0.00200272	0.00996321	0.00548332	0.0058905	0.00494338	0.0018928	0.00378882	0.00240877	0.0034259	0.011359	0.0035328	0.010623	0.00927004	0.00228504	0.00278357	0.0025223	0.00190679	0.00448596	0.00358806	0.00497043	0.00862643	0.0309527	0.00601516	0.0143745	0.0163303	0.00973911	0.010288	0.0281612	0.0118591	0.013449	0.00413915	0.00261721	0.0117748	0.00657626	0.00937751	0.00207882	0.0096983	0.00298644	0.00527041	0.0137764	0.0069797	0.00660026	0.00682052	0.0179715	0.0107793	0.00624396
685	0.147541	0.0783341	0.193456	0.0528438	0.200957	0.168538	0.157661	0.187032	0.0668467	0.117207	0.0801862	0.0990648	0.303952	0.0995901	0.183912	0.159897	0.0610741	0.0883255	0.0837433	0.0948795	0.124407	0.182607	0.133275	0.200242	0.721864	0.146967	0.399619	0.34788	0.228349	0.263436	0.478289	0.262158	0.258795	0.0801	0.163416	0.198716	0.154924	0.2579	0.0865417	0.177435	0.159992	0.276988	0.324705	0.255761	0.341623	0.198669	0.434781	0.372909	0.143346
688	0.000478345	0.000436031	0.000530332	0.000454364	0.000451287	0.00063122	0.000550952	0.000391451	0.000347772	0.000450428	0.00039882	0.000364104	0.000289699	0.00031004	0.000384718	0.000329251	0.000307337	0.000336612	0.00040959	0.000394923	1.62255e-11	0.000481998	0.000396785	0.000596871	0.0005246	0.000893232	0.000648328	0.000242869	0.000706021	8.67647e-05	0.00152867	7.07778e-05	0.000659656	4.65997e-06	2.40673e-11	0.000355259	0.000476631	0.000637528	1.3479e-05	2.94113e-11	1.25863e-05	2.26985e-11	0.000625361	0.00118663	0.00271984	0.00159525	0.000924585	2.34532e-11	0.000850579
689	0.00116324	0.00102831	0.00108629	0.00103149	0.00112246	0.00110169	0.00126933	0.000723256	0.000727625	0.000756568	0.000455445	0.000597458	0.00057161	0.000798612	0.000784855	0.000675949	0.000598702	0.000772678	0.000867033	0.000667651	0.000875571	0.000939253	0.00084614	0.000514447	0.00122227	0.000439382	0.000611709	0.000644906	0.000488511	0.000501477	0.00209943	0.000373419	0.00046782	0.000474771	0.00063905	0.000312403	0.000380959	0.000672743	0.00052272	0.00051702	0.000595794	0.000600773	0.000767651	0.00152277	0.000864269	0.000844762	0.00087958	0.000217631	0.000704434
690	0.000122175	0.000162978	0.0001509	8.65846e-05	9.20361e-05	0.000133104	0.000178702	0.000107314	1.35761e-11	1.37118e-11	0.000100307	1.45632e-11	0.00010111	8.21417e-05	7.26985e-05	9.45574e-05	1.50979e-11	0.000139155	0.000104566	1.56208e-11	8.90259e-05	0.00014298	8.91062e-05	0.000253247	3.73034e-11	0.000174635	0.000378466	0.00038696	0.000226179	0.000268552	0.00022335	0.00017396	2.35644e-11	1.91665e-11	0.000216417	2.09862e-11	2.1991e-11	1.84285e-11	1.9016e-11	0.000204677	2.30248e-11	2.26985e-11	0.000475494	0.000473418	0.00204754	0.000465191	0.000374507	0.000194528	2.25069e-11
691	6.206e-05	1.55989e-11	1.27585e-11	1.28781e-11	1.29903e-11	1.28242e-11	8.52963e-05	1.34796e-11	1.35761e-11	0.000107171	1.41696e-11	1.45632e-11	0.000142655	8.50429e-05	1.52797e-11	1.48243e-11	9.71826e-05	0.000108046	1.60726e-11	1.56208e-11	1.62255e-11	1.54267e-11	3.12479e-05	0.000137543	0.000120788	3.95239e-05	1.73242e-11	1.76821e-11	0.000171844	0.000117572	3.17947e-05	2.08195e-11	0.000110264	3.80853e-05	5.39578e-05	4.00431e-05	0.000140951	1.84285e-11	0.000143382	2.94113e-11	2.30248e-11	2.26985e-11	0.000259199	0.000491477	2.70655e-11	0.000221158	2.20235e-11	9.96502e-05	5.26428e-05
692	0.000211072	0.000179208	0.000264542	0.000215942	0.000192071	0.000254219	1.3424e-11	0.000269597	0.000194137	1.37118e-11	1.41696e-11	0.000288777	1.46553e-11	0.000138669	0.000172296	0.00021148	0.000171333	1.59472e-11	0.000211094	0.000181817	0.000189714	0.000227474	0.000162429	0.00289626	3.73034e-11	1.8114e-11	0.000296534	1.76821e-11	2.19147e-11	0.000246461	0.000229577	2.08195e-11	2.35644e-11	1.91665e-11	2.40673e-11	2.09862e-11	2.1991e-11	0.00131943	1.9016e-11	2.94113e-11	2.30248e-11	2.26985e-11	2.23606e-11	2.38566e-11	2.70655e-11	0.000458849	2.20235e-11	2.34532e-11	2.25069e-11
693	0.00111898	0.00346429	0.000524541	0.000498687	0.00109071	0.00359008	0.000511283	0.000795711	1.35761e-11	1.37118e-11	0.00158526	0.000723172	0.00105629	1.54577e-11	0.00101935	5.69198e-05	0.000268799	0.000429352	0.000874451	0.00346123	0.000527732	0.000418601	0.0010007	1.75903e-11	0.00046283	0.00029899	0.00384107	0.000206513	0.000548733	0.000219686	1.91704e-11	2.08195e-11	0.000545005	0.0010479	2.40673e-11	0.000619783	0.000568848	1.84285e-11	1.9016e-11	2.94113e-11	0.00136015	0.00760941	0.000334107	0.000372665	0.000716778	0.000473838	2.20235e-11	0.000545268	2.25069e-11
695	0.0292367	0.0286661	0.0247654	0.0224325	0.0235454	0.0291806	0.0182377	0.0262094	0.0201022	0.0203887	0.0206129	0.0205032	0.0154477	0.0153594	0.0251938	0.0214948	0.0127834	0.0188953	0.0227025	0.0274449	0.0211527	0.0207752	0.0220514	0.0160178	0.0214031	0.0219149	0.0227936	0.0149827	0.0584382	0.0239535	0.0181119	0.0405316	0.0264372	0.0245152	0.028955	0.0240955	0.0396419	0.0289807	0.0194828	0.0218828	0.0224233	0.0180366	0.0212776	0.0215448	0.03723	0.0202409	0.0241873	0.0174951	0.0224171
696	0.0511802	0.0183099	0.0523477	0.056895	0.0227632	0.0385834	0.0430009	0.0353162	0.0200966	0.0579047	0.0849345	0.0485627	0.0527498	0.0243814	0.0265926	0.0296943	0.0250736	0.0333628	0.0578143	0.0147774	0.0252089	0.0381732	0.0389874	0.0260116	0.0231305	0.0437599	0.0391289	0.0349861	0.0456333	0.0162655	0.0192939	0.0373748	0.0296033	0.0614817	0.0304565	0.028176	0.0775324	0.0347558	0.0593128	0.0180949	0.0295609	0.031433	0.0304249	0.0296451	0.0166806	0.0562623	0.0624827	0.0109597	0.0413046
697	0.00316487	0.00316173	0.00375695	0.00397559	0.00270683	0.00364068	0.00375625	0.00314043	0.00242537	0.00312644	0.00370592	0.0027247	0.00362842	0.00284094	0.00318114	0.00317721	0.00197961	0.00259546	0.00318113	0.00215976	0.00221119	0.00299929	0.00305636	0.00408456	0.00296046	0.00398155	0.00361264	0.00430859	0.004687	0.00390069	0.002421	0.00311875	0.00170759	0.00279159	0.00426557	0.00168996	0.00312374	0.00339505	0.0029538	0.00314859	0.00266318	0.00341876	0.0112766	0.00839713	0.0319074	0.0119496	0.00654746	0.00412555	0.00369052
698	0.000481781	0.000343634	0.000490801	0.000579509	0.000410588	0.000598873	0.000634463	0.000363111	0.00040357	0.000470616	0.000530064	0.000403783	0.000361403	0.000476642	0.000381925	0.000380782	0.000245565	0.000380591	0.0003789	0.000414369	0.000211331	0.00035655	0.000422675	0.00134014	0.000930395	0.000731032	0.00094912	0.00198251	0.000848891	0.000884852	0.000778265	0.000457484	0.000453079	0.000590954	0.000565089	0.000300999	0.000603924	0.00226735	0.000712851	0.000501272	0.000669662	0.000783942	0.00096261	0.000933063	0.00201174	0.000939949	0.000679407	0.000374358	0.000545025
699	0.000869102	0.000483898	0.000565649	0.000658356	0.000575628	0.000666295	0.000667458	0.000693709	0.000416757	0.000440753	0.000747425	0.00041034	0.000509559	0.000569202	0.00053334	0.000657732	0.000316548	0.00035594	0.000515984	0.000582808	0.000361431	0.000576218	0.00055337	0.00051825	3.73034e-11	0.000647947	0.00103734	1.76821e-11	2.19147e-11	1.79405e-11	0.00106375	0.00067933	0.000689229	0.000649059	0.00120053	2.09862e-11	0.000690425	0.00111577	0.000943359	2.94113e-11	0.000633966	0.000774415	2.23606e-11	2.38566e-11	2.70655e-11	2.3178e-11	0.00140011	2.34532e-11	0.000687612
700	1.60674e-11	1.55989e-11	1.27585e-11	1.28781e-11	1.29903e-11	1.28242e-11	1.3424e-11	1.34796e-11	1.35761e-11	1.37118e-11	1.41696e-11	1.45632e-11	1.46553e-11	1.54577e-11	1.52797e-11	1.48243e-11	1.50979e-11	1.59472e-11	1.60726e-11	1.56208e-11	1.62255e-11	1.54267e-11	1.4575e-11	0.0529103	0.137032	0.0864525	0.0609755	0.0878947	0.0655393	0.0732132	0.0792585	0.0111336	0.00390323	0.00498613	0.0029533	0.00638238	0.00365989	0.0437911	0.0655566	0.0106529	0.00660064	0.0122416	0.00359155	0.106789	0.00740116	0.00925969	0.00690019	0.00222265	0.00833736
701	0.000691632	0.000568857	0.000823423	0.00072209	0.000766946	0.000788445	0.000689452	0.000527131	0.000569091	0.000529927	0.000522721	0.000420346	0.000469427	0.000514089	0.000588874	0.000549197	1.50979e-11	1.59472e-11	1.60726e-11	0.000417767	1.62255e-11	1.54267e-11	0.000461792	4.09695e-07	0.00204171	0.00125766	8.84452e-07	0.00121634	2.19147e-11	0.00120515	0.000528949	2.08195e-11	2.35644e-11	1.91665e-11	2.40673e-11	2.09862e-11	2.1991e-11	1.84285e-11	1.9016e-11	2.94113e-11	2.30248e-11	1.44989e-06	9.84448e-06	2.38566e-11	2.70655e-11	2.3178e-11	6.05646e-07	2.34532e-11	2.25069e-11
702	1.60674e-11	1.55989e-11	1.27585e-11	1.28781e-11	1.29903e-11	0.00025726	1.3424e-11	1.34796e-11	1.35761e-11	1.37118e-11	0.000789078	1.45632e-11	0.000231766	1.54577e-11	1.52797e-11	0.000287896	1.50979e-11	1.59472e-11	1.60726e-11	1.56208e-11	1.62255e-11	1.54267e-11	7.11818e-05	1.75903e-11	0.00206688	1.8114e-11	0.000752214	0.000999083	2.19147e-11	0.00093776	1.91704e-11	0.000409259	0.00210451	0.000869489	2.40673e-11	0.00104622	0.00104258	1.84285e-11	0.0010311	0.000533748	0.000694233	0.000521122	0.000239738	0.000913353	2.70655e-11	2.3178e-11	0.000503918	2.34532e-11	2.25069e-11
703	0.000604376	0.000276565	0.000525114	0.00034845	0.000300644	0.000275296	0.00037172	0.000309298	0.000246878	0.000283009	0.000365269	0.000281579	0.000312293	0.000269789	0.000339456	0.000281075	0.00038713	0.000350184	0.000258237	0.000241518	0.000220317	0.000225877	0.000321549	0.00217931	0.00592981	0.00243404	0.00227653	0.00208202	0.00319775	0.00251554	0.00252622	0.00371623	0.00526653	0.00434912	0.00523191	0.00414263	0.00562394	0.00452364	0.00504184	0.00218986	0.00349392	0.00216154	0.0019258	0.00212906	0.00250278	0.00212661	0.00246286	0.00228131	0.00237324
704	0.000420925	0.000527716	0.000492311	0.000343355	0.000231638	0.000404975	0.000262861	0.000824855	0.00048736	0.000199707	0.000475314	0.00050083	0.000407651	0.000430289	0.000250318	0.000335475	0.000455805	0.000377464	0.000488596	0.000326146	0.000373893	0.000344524	0.000407364	5.2987e-05	3.73034e-11	1.8114e-11	0.000109065	0.000111957	0.000299937	1.79405e-11	1.91704e-11	2.08195e-11	0.000279057	0.00107533	0.000201523	2.09862e-11	0.000356642	5.0652e-05	1.9016e-11	2.94113e-11	2.30248e-11	2.26985e-11	2.23606e-11	2.38566e-11	2.70655e-11	0.000263429	2.20235e-11	2.34532e-11	2.25069e-11
705	0.00113426	0.000672369	0.00130024	0.000324373	0.00121458	0.000956466	0.00102388	0.00147033	0.000560631	0.000810937	0.000536599	0.000906693	0.00173091	0.00081537	0.00119281	0.00107185	0.000416605	0.0011254	0.00070004	0.000769265	0.00115322	0.00113144	0.000955376	0.00128944	0.00422273	0.00102561	0.0024882	0.00233192	0.00146451	0.00153637	0.00295754	0.00134572	0.00150502	0.000742236	0.00126258	0.00112216	0.000873885	0.00179962	0.000531193	0.000790034	0.0011369	0.00166388	0.00244722	0.00172189	0.00229654	0.00114069	0.00250424	0.00235093	0.000958585
706	1.60674e-11	1.55989e-11	1.27585e-11	1.28781e-11	1.29903e-11	1.28242e-11	1.3424e-11	1.34796e-11	1.35761e-11	1.37118e-11	1.41696e-11	1.45632e-11	1.46553e-11	1.54577e-11	1.52797e-11	1.48243e-11	1.50979e-11	1.59472e-11	1.60726e-11	1.56208e-11	1.62255e-11	1.54267e-11	1.4575e-11	0.000483366	0.0015153	0.00144848	0.000683607	0.000861885	0.000926283	0.00082745	0.00476977	0.000270574	2.35644e-11	1.91665e-11	2.40673e-11	2.09862e-11	2.1991e-11	0.000580855	0.00146203	2.94113e-11	2.30248e-11	0.000343999	2.23606e-11	0.0024486	2.70655e-11	0.000251945	2.20235e-11	2.34532e-11	2.25069e-11
707	0.000588603	0.000767194	0.000704116	0.00101559	0.000818806	0.000853111	0.00086161	0.00052882	0.000738277	0.000679745	0.00050211	0.000519108	0.000624599	0.000577411	0.000567585	0.000657767	0.00037594	0.000543965	0.000655746	0.000446427	0.000662203	0.000622306	0.000650502	0.000645679	3.73034e-11	0.000509489	0.000717514	0.00064933	0.000664245	0.000524008	0.00191638	0.000606823	2.35644e-11	0.00072086	0.000700162	0.000415	0.000465711	0.000766453	0.000773996	2.94113e-11	0.000553186	0.000693449	0.000615097	0.00110137	0.000788787	0.000822745	0.00072046	2.34532e-11	0.000805423
709	0.00130684	0.00172137	0.00204724	0.00129962	0.00130799	0.00175479	0.00114959	0.00196063	0.00140751	0.0017905	0.0011278	0.000917312	0.000957248	0.00121066	0.00111946	0.000855295	0.000661141	0.000947177	0.00134372	0.00116114	0.00114511	0.000923621	0.00127799	0.000690445	0.00813495	0.000588799	0.000806357	0.00148074	0.000643085	0.00211863	0.00409557	0.00132755	0.000360387	1.91665e-11	0.000496823	0.000778179	0.000445298	0.00455586	0.000614318	2.94113e-11	0.00085849	2.26985e-11	0.000660013	0.00178179	0.00133295	0.000810516	0.000642903	0.00113215	0.00119046
710	0.00136295	0.000661754	0.00109726	0.00105386	0.000697251	0.00109421	0.000970849	0.000951139	0.000842443	0.000955424	0.00113815	0.00086046	0.000708353	0.000519032	0.000741533	0.000811146	0.000619958	0.00152278	0.00103831	0.000583861	0.00082334	0.00094764	0.000909168	0.000499609	0.00408809	0.00167001	0.000616322	0.000641151	0.00123928	0.00161528	0.000708743	0.00156943	0.000445362	0.00222641	0.00067532	0.00171856	0.00229333	0.000562935	0.00159049	0.000852192	0.00146121	2.26985e-11	0.000481623	0.0022853	0.00139693	0.000923973	0.000843391	0.000247441	0.00108608
711	1.60674e-11	1.55989e-11	1.27585e-11	1.28781e-11	1.29903e-11	1.28242e-11	1.3424e-11	1.34796e-11	1.35761e-11	1.37118e-11	1.41696e-11	1.45632e-11	1.46553e-11	1.54577e-11	1.52797e-11	1.48243e-11	1.50979e-11	1.59472e-11	1.60726e-11	1.56208e-11	1.62255e-11	1.54267e-11	1.4575e-11	0.0015133	3.73034e-11	1.8114e-11	0.00333066	5.82119e-05	2.19147e-11	1.79405e-11	1.91704e-11	2.08195e-11	2.35644e-11	1.91665e-11	2.40673e-11	2.09862e-11	2.1991e-11	6.00769e-09	1.9016e-11	2.94113e-11	2.30248e-11	0.000388248	0.000149521	2.38566e-11	2.70655e-11	2.3178e-11	0.00279763	2.34532e-11	2.25069e-11
712	0.000373761	0.00024824	0.000273323	0.000302656	0.000215614	0.000326246	0.000300555	1.34796e-11	0.000161358	0.000291384	0.00025819	0.00019104	1.46553e-11	0.000219304	0.000179469	0.000194304	0.000197314	0.000265693	0.000353784	0.000333649	1.62255e-11	0.000276431	0.00022556	0.00124742	3.73034e-11	1.8114e-11	0.000630023	0.00242385	2.19147e-11	1.79405e-11	1.91704e-11	0.000279752	2.35644e-11	0.0001783	0.000253906	0.000124828	0.000354429	0.0107633	1.9016e-11	2.94113e-11	2.30248e-11	2.26985e-11	2.23606e-11	0.000483132	0.00102903	0.000551759	0.000401614	2.34532e-11	2.25069e-11
713	0.000315692	0.000207689	0.000256041	1.28781e-11	0.000205909	1.28242e-11	0.000288195	0.000229012	0.000249976	0.000222609	0.000280183	0.000244837	1.46553e-11	1.54577e-11	0.000205748	0.000182885	0.000170863	0.000258224	0.000258828	0.000174596	0.000240119	0.000226788	0.000191736	1.75903e-11	3.73034e-11	1.8114e-11	1.73242e-11	1.76821e-11	2.19147e-11	1.79405e-11	1.91704e-11	0.000293331	0.000349063	0.000314325	0.000217342	0.000217577	0.000248044	0.000152245	0.000455495	2.94113e-11	2.30248e-11	2.26985e-11	2.23606e-11	2.38566e-11	2.70655e-11	2.3178e-11	2.20235e-11	2.34532e-11	2.25069e-11
714	0.00582144	0.00317057	0.00367668	0.00352655	0.00259868	0.00398792	0.00387604	0.0031366	0.00290234	0.00312202	0.00363264	0.00369747	0.00258481	0.00176992	0.00220935	0.00227628	0.00232575	0.00322878	0.00302875	0.00219928	0.00260709	0.00251561	0.00308612	0.00130555	0.0035269	0.00283088	0.00115981	1.76821e-11	0.00159798	0.00257997	0.00218275	0.0041976	0.00548163	0.00597941	0.00561497	0.00652739	0.00597205	0.00170966	0.00434127	2.94113e-11	0.00634255	2.26985e-11	0.00295828	0.00455348	0.00539574	0.00509935	0.00534282	0.00254726	0.00917707
715	0.000575134	0.000990457	0.000508155	0.000375564	0.000593561	0.0019685	0.000893343	0.000773916	0.000920033	0.000653547	0.00191496	0.000593942	0.000455075	0.000771993	0.000862926	0.000965082	0.000874137	0.00049082	0.00105378	0.00202423	0.00108539	0.00164645	0.000954136	0.000795452	0.00287754	0.000876809	0.00199672	0.000726525	2.19147e-11	0.00184447	0.0024772	0.00196629	0.00170505	0.000511193	0.00142298	0.00142148	0.000596552	0.00094387	0.00105879	0.000907916	0.0031321	0.000694509	0.00134688	0.00382329	0.00113225	0.00241808	0.00157095	0.00276135	0.00336863
716	0.00429621	0.00302744	0.0048541	0.000938281	0.00348642	0.0038874	0.00398981	0.00622318	0.00184993	0.00215435	0.00107845	0.00192275	0.00781886	0.00342006	0.00748974	0.00369922	0.00203799	0.0017247	0.00170531	0.00332765	0.00297109	0.00362669	0.00343317	0.0032927	0.00627076	0.00181959	0.0139402	0.0141902	0.00311421	0.00434921	0.00940472	0.00398116	0.00515882	0.000879631	0.00208845	0.00192668	0.00105931	0.00452843	0.00103363	0.000769799	0.00166311	0.00239191	0.00273061	0.00258325	0.00270497	0.00293147	0.00547736	0.00428809	0.00120038
717	0.0540814	0.0529021	0.0741771	0.0726242	0.0543954	0.0919517	0.0698708	0.070678	0.0606878	0.0771093	0.08125	0.0585133	0.0632424	0.0374234	0.0631	0.05943	0.0552949	0.0567041	0.0645368	0.0616002	0.0565558	0.0747765	0.0641321	0.0221865	0.0499623	0.0605191	0.0261703	0.0348914	0.0236056	0.0366517	0.0300961	0.0398558	0.0365243	0.049374	0.0399089	0.0593562	0.0417686	0.0352564	0.0532907	0.0106418	0.0410077	0.00834642	0.01623	0.0510315	0.0428085	0.0427233	0.0324657	0.0137937	0.0834053
718	0.106855	0.0563191	0.143964	0.0223743	0.134944	0.0870686	0.0846716	0.112142	0.0269168	0.0586654	0.0235596	0.0413291	0.202352	0.0678693	0.138121	0.0889012	0.0243119	0.0408219	0.0377181	0.0534304	0.0665437	0.101673	0.0782069	0.0912966	0.217955	0.0556089	0.218619	0.233579	0.0949653	0.122249	0.460768	0.146073	0.0923272	0.0203355	0.0627459	0.0684553	0.0514131	0.114359	0.0182482	0.0474062	0.0332844	0.0685869	0.127522	0.100162	0.145473	0.0797955	0.191686	0.168204	0.0453874
719	0.00180181	0.000973754	0.00189112	0.000518605	0.00203729	0.0011895	0.00146869	0.00150135	0.000659932	0.00101878	0.000364987	0.000645206	0.00231372	0.000953845	0.00190029	0.00149322	0.000522215	1.59472e-11	0.000812775	0.00098621	0.00118439	0.00168083	0.00117811	0.00135479	0.00309959	0.00122733	0.00314011	0.00230501	0.00154097	0.00194517	0.0046713	0.002311	0.00156668	0.000582231	2.40673e-11	0.0014546	0.00125792	0.0015008	0.000504471	2.94113e-11	0.000933707	0.00116423	0.00180171	0.00157566	0.00179057	0.00115131	0.00207328	0.00194797	0.000926734
720	1.60674e-11	1.55989e-11	1.27585e-11	1.28781e-11	1.29903e-11	1.28242e-11	1.3424e-11	1.34796e-11	1.35761e-11	1.37118e-11	1.41696e-11	1.45632e-11	1.46553e-11	1.54577e-11	1.52797e-11	1.48243e-11	1.50979e-11	1.59472e-11	1.60726e-11	1.56208e-11	1.62255e-11	1.54267e-11	1.4575e-11	0.000590877	0.00885191	0.00881671	0.00349789	0.00495093	0.00350088	0.00162297	0.00323904	0.000451626	2.35644e-11	1.91665e-11	0.000273275	2.09862e-11	2.1991e-11	0.00145869	0.000951115	2.94113e-11	2.30248e-11	2.26985e-11	2.23606e-11	0.000178564	2.70655e-11	2.3178e-11	2.20235e-11	2.34532e-11	2.25069e-11
721	1.60674e-11	0.000562068	0.000917838	0.000505806	0.000803481	0.000813196	0.000611953	0.000730389	0.000659148	0.000779454	0.000648045	0.000335092	0.00067431	0.000530709	0.000716214	0.000782601	0.000497273	0.000337133	0.000509047	0.000595113	0.000631874	0.000561385	0.000600097	0.000791851	0.00155418	0.000749539	0.000974255	0.0012349	2.19147e-11	0.00111972	0.00181797	0.00076915	2.35644e-11	0.000586002	0.000473509	0.000885913	0.000779311	0.00173321	0.000817616	2.94113e-11	2.30248e-11	2.26985e-11	2.23606e-11	0.00124715	0.00127746	0.00116288	0.000926302	0.000641646	0.000901453
724	0.0440113	0.028179	0.0505384	0.0164831	0.0511936	0.0518324	0.0457045	0.0538504	0.0275695	0.0344425	0.0254743	0.0317683	0.070583	0.027185	0.0411576	0.0386791	0.0192279	0.035701	0.032564	0.0394749	0.0359118	0.0548985	0.0389287	0.0501104	0.285536	0.0466644	0.108161	0.0787284	0.0586577	0.0670779	0.106656	0.0712639	0.0704641	0.0281149	0.0529433	0.0483948	0.0343656	0.0647118	0.0379355	0.0369253	0.0412189	0.0722299	0.091629	0.06941	0.112724	0.0649922	0.140369	0.128247	0.0429085
725	0.000524942	1.55989e-11	0.000326411	1.28781e-11	0.000266188	1.28242e-11	0.000358482	1.34796e-11	0.000191588	0.000236002	1.41696e-11	1.45632e-11	1.46553e-11	0.000193606	1.52797e-11	1.48243e-11	1.50979e-11	0.000466207	1.60726e-11	1.56208e-11	1.62255e-11	1.54267e-11	0.000116519	0.000761207	0.00195786	0.000459854	0.00135185	0.000651196	0.000734432	0.000535807	0.000660924	0.000527423	0.000865304	0.000404664	2.40673e-11	2.09862e-11	2.1991e-11	0.000653383	1.9016e-11	2.94113e-11	0.000798075	0.000857418	0.0010317	2.38566e-11	0.00089276	0.00043431	2.20235e-11	2.34532e-11	0.000526299
726	1.60674e-11	1.55989e-11	1.27585e-11	1.28781e-11	1.29903e-11	1.28242e-11	0.000347377	0.000311466	1.35761e-11	1.37118e-11	1.41696e-11	1.45632e-11	0.000227172	1.54577e-11	0.000237113	1.48243e-11	1.50979e-11	0.000217205	0.000211711	1.56208e-11	1.62255e-11	0.000278204	8.31931e-05	1.75903e-11	3.73034e-11	1.8114e-11	1.73242e-11	1.76821e-11	2.19147e-11	0.000243309	0.000322742	2.08195e-11	2.35644e-11	1.91665e-11	0.000297254	2.09862e-11	0.00028467	1.84285e-11	1.9016e-11	2.94113e-11	2.30248e-11	2.26985e-11	2.23606e-11	0.000406384	2.70655e-11	2.3178e-11	2.20235e-11	2.34532e-11	2.25069e-11
727	0.000197006	1.55989e-11	1.27585e-11	1.28781e-11	1.29903e-11	1.28242e-11	1.3424e-11	0.000527316	0.000379124	0.000666849	0.000181465	0.000361958	0.000559904	1.54577e-11	1.52797e-11	0.000469237	0.00038065	0.000426319	1.60726e-11	1.56208e-11	0.000522384	0.000663057	0.000242512	1.75903e-11	3.73034e-11	1.8114e-11	1.73242e-11	1.76821e-11	2.19147e-11	1.79405e-11	0.000396004	0.000170855	2.35644e-11	1.91665e-11	2.40673e-11	2.09862e-11	2.1991e-11	1.84285e-11	1.9016e-11	2.94113e-11	2.30248e-11	2.26985e-11	2.23606e-11	0.000350558	0.00016834	0.000315089	0.000155248	2.34532e-11	2.25069e-11
728	0.000665059	0.000553594	0.000450735	1.28781e-11	1.29903e-11	1.28242e-11	0.000555876	0.000388788	0.000284404	0.000387683	1.41696e-11	1.45632e-11	0.000311756	1.54577e-11	1.52797e-11	1.48243e-11	0.000366508	0.000442644	0.000270709	0.000223204	1.62255e-11	0.000407704	0.000241303	0.00100597	0.00215033	0.000621276	0.00132665	0.000872003	2.19147e-11	0.000834902	0.000909384	0.000595721	0.000928808	0.000565667	0.00060489	0.000449554	0.000438717	0.000831183	0.000463905	2.94113e-11	0.000710888	0.000826924	0.00120869	0.000618724	0.000964996	0.000555252	0.000681042	0.000892831	0.00063374
729	0.00335553	0.00340728	0.00429424	0.00464168	0.00469493	0.00349463	0.0044783	0.00411317	0.00380444	0.00348858	0.0020744	0.00270391	0.00296922	0.00285902	0.00219968	0.00215297	0.00187911	0.00269587	0.00265975	0.00231788	0.00300387	0.00265544	0.00317927	0.006143	0.00747869	0.00485605	0.00657684	0.00578852	0.00828456	0.00725846	0.000740817	0.00222668	0.00298403	0.00217535	0.0030098	0.00153804	0.00192592	0.00240075	0.0021495	2.94113e-11	0.00195104	0.00158373	0.00196139	0.002574	0.00254342	0.00253117	0.00243631	0.00115122	0.00159447
730	0.000618985	0.000388266	0.0006094	0.000242164	0.000298804	0.000265526	0.000473589	0.000307158	0.000282017	0.000333163	0.000301034	0.00032527	0.000323249	0.000257434	0.000312405	0.000265566	0.000313243	0.000331655	0.000355683	0.000291094	0.000293452	0.000284047	0.000339691	0.00248131	0.00608513	0.00272615	0.00264804	0.00219893	0.00364225	0.0031512	0.00274926	0.00444339	0.00587964	0.00466507	0.00597042	0.00425741	0.00554799	0.00501368	0.00543204	0.00175083	0.0032747	0.00191909	0.0019472	0.00212228	0.00242795	0.00222096	0.00268124	0.00246813	0.00246483
731	0.00051815	0.000464226	0.000493466	1.28781e-11	0.000523556	0.000707892	0.000733594	0.000640145	0.000427008	0.000634871	1.41696e-11	0.000545087	0.000467636	0.000612392	1.52797e-11	0.00051802	0.000549447	0.000424429	0.000614287	1.56208e-11	0.000403062	1.54267e-11	0.000421694	0.000556432	0.000853502	0.000547517	0.00071317	0.000640863	0.000270421	0.00128642	1.91704e-11	2.08195e-11	0.000396373	1.91665e-11	2.40673e-11	2.09862e-11	2.1991e-11	1.84285e-11	1.9016e-11	2.94113e-11	2.30248e-11	2.26985e-11	2.23606e-11	2.38566e-11	0.000393378	0.000427446	2.20235e-11	2.34532e-11	2.25069e-11
732	0.0011562	0.000285092	0.000331225	0.000338777	0.000301771	0.000262773	0.000467069	0.00626132	0.00350814	0.00779223	0.00114962	0.00446881	0.0061985	0.000973825	0.000765664	0.00583697	0.00428402	0.0054682	0.000796372	0.000413624	0.00465188	0.00996737	0.00298543	0.000735531	3.73034e-11	0.000306092	1.73242e-11	1.76821e-11	2.19147e-11	0.00013605	0.00100322	0.000607269	2.35644e-11	1.91665e-11	2.40673e-11	0.000265191	0.000327787	0.00102182	0.000177434	2.94113e-11	0.000158136	0.000399469	0.000240786	0.00136946	0.000843963	0.000760236	0.000941748	2.34532e-11	0.00036128
733	1.60674e-11	1.55989e-11	1.27585e-11	1.28781e-11	1.29903e-11	1.28242e-11	1.3424e-11	1.34796e-11	1.35761e-11	1.37118e-11	1.41696e-11	1.45632e-11	1.46553e-11	1.54577e-11	1.52797e-11	1.48243e-11	1.50979e-11	1.59472e-11	1.60726e-11	1.56208e-11	1.62255e-11	1.54267e-11	1.4575e-11	0.000329664	3.73034e-11	0.000416237	0.000286634	1.76821e-11	2.19147e-11	0.00114088	0.000419832	2.08195e-11	0.000208778	1.91665e-11	2.40673e-11	0.000447269	0.000318347	1.84285e-11	0.000246281	2.94113e-11	2.30248e-11	2.26985e-11	2.23606e-11	2.38566e-11	0.00030264	2.3178e-11	2.20235e-11	2.34532e-11	0.000646031
734	1.60674e-11	1.55989e-11	1.27585e-11	1.28781e-11	0.000176485	1.28242e-11	1.3424e-11	1.34796e-11	1.35761e-11	1.37118e-11	1.41696e-11	1.45632e-11	1.46553e-11	1.54577e-11	1.52797e-11	1.48243e-11	1.50979e-11	1.59472e-11	1.60726e-11	1.56208e-11	1.62255e-11	1.54267e-11	8.02206e-06	0.000335818	0.000682956	0.001033	0.000655205	0.00048762	0.000945108	0.000500179	1.91704e-11	2.08195e-11	2.35644e-11	1.91665e-11	0.000262952	2.09862e-11	2.1991e-11	0.000323286	1.9016e-11	2.94113e-11	2.30248e-11	2.26985e-11	2.23606e-11	2.38566e-11	0.00142316	0.000521364	0.000328341	2.34532e-11	2.25069e-11
735	0.00197111	0.00141829	0.00145309	0.00141498	0.00120446	0.00142875	0.0015363	0.00121232	0.00106148	0.00117266	0.00152983	0.00103531	0.00134723	0.00115215	0.00108823	0.000959845	0.000977229	0.0011426	0.00140018	0.00139041	0.00113649	0.00126242	0.00128615	0.0018156	0.00426804	0.00248157	0.00208465	0.00215036	0.00268306	0.00237967	0.00222698	0.0034507	0.00178876	0.00229441	0.00194611	0.00264689	0.0049134	0.00265632	0.0021306	0.00147411	0.00206884	0.00162392	0.00184369	0.00369279	0.00244648	0.00246889	0.00172624	0.0016394	0.00278736
737	0.00201248	0.000919175	0.00216711	0.00106558	0.00180502	0.00196094	0.00150401	0.0018567	0.00130632	0.00118063	0.00120772	0.00097135	0.00160436	0.000547993	0.000879041	0.00118233	0.0010192	0.00069024	0.00139048	0.00185528	0.00141096	0.00179442	0.0013787	0.000651281	0.00447089	0.000840571	0.00140838	0.000796291	2.19147e-11	0.000615681	0.00198283	0.000501296	0.000666544	1.91665e-11	2.40673e-11	0.000986178	2.1991e-11	0.00110441	0.000459321	2.94113e-11	0.000540359	0.000330552	2.23606e-11	0.000632483	0.000641767	0.00092905	0.000838676	0.000844063	0.000619358
738	1.60674e-11	1.55989e-11	1.27585e-11	1.28781e-11	0.00025331	0.000210195	1.3424e-11	0.000221794	0.000246932	1.37118e-11	0.000272385	1.45632e-11	0.000307725	0.000333348	0.000202564	0.000153956	1.50979e-11	0.000124555	0.000278124	0.000289857	0.000175357	1.54267e-11	0.00013955	0.000264279	0.000522704	0.000353629	0.000284722	0.000612681	2.19147e-11	0.000535985	0.000760157	0.000247954	2.35644e-11	0.000366197	2.40673e-11	0.000695932	2.1991e-11	0.00166051	0.000732839	2.94113e-11	0.000412948	2.26985e-11	2.23606e-11	0.00077724	0.000245892	0.000501082	2.20235e-11	2.34532e-11	0.000521055
739	0.00217592	0.00132998	0.00185851	0.00187913	0.00177536	0.00160443	0.00206594	0.001455	0.00109271	0.00178795	0.00111012	0.0015119	0.00129661	0.00175271	0.00141974	0.000745117	0.00102094	0.00140191	0.00168526	0.00109871	0.00107991	0.000989924	0.00146081	0.00169187	0.00252303	0.00160312	0.00149707	0.00137749	0.00131628	0.00202721	1.91704e-11	0.000510996	0.000824472	0.000759798	0.000682615	0.00045824	0.000575592	0.000556279	0.000602907	2.94113e-11	0.000312776	2.26985e-11	0.000294374	0.000455957	0.00046965	0.000451823	0.00053375	2.34532e-11	0.000291193
741	0.000126579	0.00020184	9.69857e-05	9.0069e-05	0.000111709	0.00048171	0.000200594	0.000172288	0.000202233	0.000189232	0.000273182	0.000181985	0.000146554	0.000122078	0.00019715	0.000170926	0.000228464	0.000286221	0.000210111	0.000348529	0.000157806	0.000292847	0.00020405	0.0001633	0.000550801	0.000290075	0.000531461	1.76821e-11	2.19147e-11	0.000481589	0.000273536	0.000667458	0.000531347	1.91665e-11	0.000394351	0.000418167	0.000185115	0.000244467	0.00016906	2.94113e-11	0.000478848	0.000223598	0.000216062	0.000454754	2.70655e-11	0.000330853	0.000223952	0.000403385	0.000414527
742	0.000649442	0.000376403	0.000544956	0.000308114	0.000257947	0.000382262	0.000428869	0.000335809	0.000318505	0.000373266	0.000340454	0.000408998	0.000307388	0.000310414	0.000307709	0.000225203	0.000315283	0.000356182	0.00037744	0.000257021	0.000247335	0.000365819	0.00035431	0.00224056	0.00620414	0.00258636	0.0028606	0.00234871	0.00377999	0.00326852	0.00311711	0.00467247	0.00589184	0.00454659	0.00544822	0.00401217	0.00505385	0.00473597	0.00526589	0.0010551	0.00253027	0.00149442	0.00161659	0.0020606	0.00233741	0.00196592	0.00231351	0.00229004	0.00232754
743	0.000696826	1.55989e-11	0.000827302	1.28781e-11	0.000867199	1.28242e-11	1.3424e-11	0.000637405	1.35761e-11	0.000236183	1.41696e-11	1.45632e-11	0.000854251	0.000601633	0.000818616	1.48243e-11	1.50979e-11	1.59472e-11	1.60726e-11	1.56208e-11	0.000265627	0.000473278	0.000285378	1.75903e-11	0.00177215	1.8114e-11	0.00162341	0.000904775	2.19147e-11	0.00115366	0.00246124	0.000792964	2.35644e-11	1.91665e-11	2.40673e-11	2.09862e-11	2.1991e-11	1.84285e-11	1.9016e-11	2.94113e-11	2.30248e-11	2.26985e-11	2.23606e-11	2.38566e-11	0.000886854	2.3178e-11	0.000599708	0.000991627	2.25069e-11
744	0.00145369	0.00151735	0.00113934	0.00145675	0.0016382	0.00137324	0.00184452	0.00139095	0.000976085	0.00107501	0.00071898	0.000923736	0.00108414	0.0014537	0.00121082	0.000941103	0.000705925	0.00123082	0.00120499	0.000987008	0.00106295	0.00121273	0.00120918	0.000595178	0.00121214	0.000549211	0.00100955	0.000523259	0.000788155	0.000303161	0.00541014	0.000358182	0.000743747	0.000465662	0.000929734	0.000306031	0.000510946	0.00116893	0.000776105	0.000615599	0.000898556	0.00132276	0.000561907	0.00196509	0.00174955	0.00160043	0.00135757	2.34532e-11	0.000719396
745	0.000222462	3.58802e-05	0.000135656	0.000142006	0.000136825	0.000139312	1.82196e-05	1.27437e-05	0.000113893	0.000131124	3.03924e-07	7.53766e-06	2.37414e-05	1.54577e-11	7.45255e-06	7.21065e-05	5.24337e-05	5.81902e-05	1.22497e-05	2.55278e-05	3.09479e-05	8.35257e-05	6.64609e-05	0.000268188	0.00384967	0.000433499	0.000683497	0.000281676	0.000649601	0.000460119	0.000492103	0.000437438	0.000962291	0.000633077	0.000556061	0.000507197	0.000226718	0.000150204	0.000312406	2.94113e-11	0.00069619	0.0058245	0.00569122	0.000518852	0.00794788	0.000571732	0.00963328	0.00872851	0.000467272
746	0.00110626	0.00101256	0.00070931	0.00094742	0.00103725	0.000918643	0.0011969	0.000945584	0.000608993	0.000712422	0.000423284	0.000638605	0.000792635	0.000956592	0.000861513	0.000626299	0.000536588	0.000913916	0.000827767	0.000782866	0.000826932	0.000888189	0.000830479	0.000287218	0.000673171	0.000274088	0.000543707	0.000219601	0.000306399	0.000237329	0.00329069	2.08195e-11	0.000421813	0.000285423	0.000457884	2.09862e-11	0.000229388	0.000493001	0.000330575	2.94113e-11	2.30248e-11	2.26985e-11	0.000318373	0.000907305	0.000377532	0.000531155	0.000623535	2.34532e-11	0.000338252
747	0.000792003	0.00098172	0.000793828	0.000860575	0.00127132	0.00108716	0.00124245	0.000718256	0.000831418	0.000955203	0.000513714	0.000779771	0.000824665	0.000901497	0.000661396	0.000653382	0.000632317	0.00083176	0.000814566	0.000675461	0.000698884	0.000691116	0.000827839	1.75903e-11	3.73034e-11	1.8114e-11	1.73242e-11	1.76821e-11	0.0005381	1.79405e-11	0.0014633	0.000462755	2.35644e-11	0.000539918	0.000567004	2.09862e-11	0.000390099	1.84285e-11	0.000371765	2.94113e-11	0.000525122	2.26985e-11	0.000543103	0.00086449	0.000745081	0.000864393	2.20235e-11	2.34532e-11	2.25069e-11
748	1.60674e-11	1.55989e-11	1.27585e-11	1.28781e-11	1.29903e-11	1.28242e-11	1.3424e-11	1.34796e-11	1.35761e-11	1.37118e-11	1.41696e-11	1.45632e-11	1.46553e-11	1.54577e-11	1.52797e-11	1.48243e-11	1.50979e-11	1.59472e-11	1.60726e-11	1.56208e-11	1.62255e-11	1.54267e-11	1.4575e-11	0.00298808	3.73034e-11	1.8114e-11	0.00032331	0.000560738	2.19147e-11	1.79405e-11	1.91704e-11	2.08195e-11	2.35644e-11	1.91665e-11	2.40673e-11	2.09862e-11	2.1991e-11	0.00483115	1.9016e-11	2.94113e-11	2.36816e-05	0.00983751	0.000977136	1.19894e-06	1.94095e-05	3.46191e-05	0.019275	2.34532e-11	2.25069e-11
751	0.00169947	0.00119906	0.00115744	0.00108549	0.00122319	0.00139142	0.00104587	0.00103358	0.00105105	0.00098591	0.0010332	0.000913332	0.000840217	0.000892362	0.00104638	0.000708066	0.0010238	0.00122959	0.000952633	0.00116813	0.000959439	0.000923422	0.00107105	0.00061441	0.00147653	0.000559238	0.00130272	0.00102789	0.000512776	0.000705989	1.91704e-11	2.08195e-11	2.35644e-11	1.91665e-11	2.40673e-11	2.09862e-11	2.1991e-11	0.000331476	1.9016e-11	2.94113e-11	2.30248e-11	2.26985e-11	2.23606e-11	2.38566e-11	2.70655e-11	2.3178e-11	2.20235e-11	2.34532e-11	2.25069e-11
753	0.000757167	0.000356599	0.000486741	0.000286703	0.000294159	0.000367271	0.000359803	0.000260489	0.00026305	0.000265913	0.000353411	0.000277105	0.00026203	0.000233307	0.000375867	0.000277681	0.000275341	0.000356874	0.000395857	0.000292709	0.000338781	0.000239558	0.000335292	0.00214441	0.00536016	0.00235346	0.00267999	0.00242829	0.00353557	0.00320053	0.00315812	0.00445749	0.0052109	0.00461206	0.00487894	0.00391622	0.00460762	0.00439642	0.00504708	0.000757271	0.00175857	0.00118402	0.00129485	0.00192921	0.00176154	0.00194723	0.00212537	0.00167038	0.0018832
754	1.60674e-11	0.000164583	0.000180416	0.000147894	0.000144206	1.28242e-11	0.000227874	0.000279409	1.35761e-11	1.37118e-11	1.41696e-11	1.45632e-11	1.46553e-11	1.54577e-11	1.52797e-11	0.000182154	1.50979e-11	1.59472e-11	1.60726e-11	1.56208e-11	1.62255e-11	1.54267e-11	6.02971e-05	1.75903e-11	3.73034e-11	1.8114e-11	1.73242e-11	1.76821e-11	2.19147e-11	0.0021425	1.91704e-11	0.000607433	2.35644e-11	1.91665e-11	0.000452381	2.09862e-11	2.1991e-11	0.000359017	0.000323601	2.94113e-11	2.30248e-11	2.26985e-11	2.23606e-11	0.000927607	0.00196669	0.00107167	0.00057602	2.34532e-11	2.25069e-11
755	0.015835	0.000640714	0.000545493	0.000579164	0.00083981	0.000627262	0.000428091	0.0013372	0.00159789	0.000174574	0.000909706	0.000630045	0.00065964	0.000499834	0.000829504	0.000331883	0.000535479	0.000151128	0.000237872	0.000536181	0.00044106	0.000319195	0.00130394	0.000181387	0.00171726	0.00363903	0.000722962	1.60907e-09	0.00122722	0.00596746	0.00272148	2.08195e-11	2.35644e-11	1.91665e-11	2.40673e-11	0.000796833	2.1991e-11	1.84285e-11	1.9016e-11	2.94113e-11	2.30248e-11	0.00169453	0.000431567	0.00083223	2.70655e-11	2.3178e-11	2.20235e-11	2.34532e-11	0.00126412
756	1.60674e-11	1.55989e-11	1.27585e-11	1.28781e-11	3.40371e-05	1.17648e-05	1.33005e-05	7.1008e-05	1.95038e-05	4.32678e-05	5.2044e-05	4.91515e-05	1.46553e-11	1.91838e-05	1.52797e-11	1.48243e-11	1.50979e-11	1.59472e-11	1.60726e-11	1.56208e-11	3.09222e-05	1.54267e-11	1.56447e-05	1.75903e-11	3.73034e-11	1.8114e-11	1.73242e-11	2.34204e-05	2.19147e-11	1.79405e-11	1.91704e-11	2.08195e-11	2.35644e-11	1.91665e-11	2.40673e-11	2.09862e-11	2.1991e-11	4.25698e-09	1.9016e-11	2.94113e-11	2.30248e-11	0.000153443	2.23606e-11	2.38566e-11	2.70655e-11	2.3178e-11	2.20235e-11	2.34532e-11	2.25069e-11
757	1.60674e-11	1.55989e-11	1.27585e-11	1.28781e-11	1.29903e-11	1.28242e-11	0.000486401	1.34796e-11	1.35761e-11	1.37118e-11	0.000599965	0.00078832	1.46553e-11	1.54577e-11	1.52797e-11	1.48243e-11	1.50979e-11	0.00122085	0.000600643	1.56208e-11	1.62255e-11	1.54267e-11	0.000168008	1.75903e-11	0.0260989	1.8114e-11	0.00104126	1.76821e-11	2.19147e-11	1.79405e-11	1.91704e-11	2.08195e-11	2.35644e-11	1.91665e-11	2.40673e-11	2.09862e-11	2.1991e-11	1.84285e-11	1.9016e-11	2.94113e-11	2.30248e-11	2.26985e-11	0.00261204	2.38566e-11	0.00517098	2.3178e-11	0.00652249	0.00629196	2.25069e-11
758	0.0168178	7.48067e-05	1.27585e-11	1.28781e-11	1.29903e-11	1.28242e-11	1.3424e-11	1.34796e-11	5.19739e-05	1.37118e-11	1.41696e-11	1.45632e-11	1.25133e-06	1.48244e-05	1.52797e-11	7.11917e-06	1.50979e-11	1.59472e-11	1.60726e-11	1.63614e-06	1.62255e-11	1.54267e-11	0.000771336	1.75903e-11	3.73034e-11	1.72083e-09	1.73242e-11	1.76821e-11	2.19147e-11	1.79405e-11	1.91704e-11	2.08195e-11	2.35644e-11	1.91665e-11	2.40673e-11	2.09862e-11	2.1991e-11	1.84285e-11	1.9016e-11	2.94113e-11	2.30248e-11	2.26985e-11	2.23606e-11	2.38566e-11	9.1652e-05	2.3178e-11	2.20235e-11	2.34532e-11	2.25069e-11
759	0.0168178	0.00234155	0.000722876	0.00807496	0.00118988	0.0178117	0.000521353	0.00218868	0.00074417	0.00226119	0.000726246	0.00183202	0.000292122	0.00037935	0.000338595	0.000333393	0.00126453	0.000421652	0.000353081	0.000404748	0.000234355	0.000262682	0.00270531	1.75903e-11	3.73034e-11	0.000180465	0.000200265	0.000389007	6.77407e-06	1.79405e-11	1.91704e-11	3.66622e-05	2.35644e-11	9.3297e-05	2.40673e-11	0.000334839	0.000491958	1.84285e-11	1.9016e-11	2.94113e-11	2.30248e-11	2.26985e-11	2.23606e-11	9.06123e-07	0.000325573	8.75716e-06	0.000217892	2.34532e-11	2.25069e-11
760	1.60674e-11	1.55989e-11	1.27585e-11	1.28781e-11	1.29903e-11	1.28242e-11	1.3424e-11	1.34796e-11	1.35761e-11	1.37118e-11	1.41696e-11	1.45632e-11	1.46553e-11	1.54577e-11	0.000552283	1.48243e-11	1.50979e-11	1.59472e-11	1.60726e-11	0.000636666	0.000553028	1.54267e-11	7.91808e-05	0.000469475	3.73034e-11	0.000480914	0.000538213	0.00120483	2.19147e-11	0.0011152	0.0024421	0.000817754	2.35644e-11	1.91665e-11	0.000365367	0.000870004	0.000408643	0.00340318	0.00104451	2.94113e-11	2.30248e-11	2.26985e-11	0.000369071	0.000990734	0.000986176	0.000522151	0.000615677	0.000311345	0.00075017
761	0.00192103	0.00224696	0.00225113	0.00284036	0.00363036	0.00288638	0.00376449	0.00232455	0.00252095	0.00227624	0.00182791	0.00204674	0.00233574	0.00296159	0.00253374	0.00180182	0.00175072	0.00218226	0.0021363	0.00201239	0.00221698	0.0019472	0.00238254	0.000189131	0.0086463	0.00738961	0.00918705	0.00853955	0.0088345	0.00804687	1.91704e-11	0.00257311	2.35644e-11	1.91665e-11	0.00225964	2.09862e-11	2.1991e-11	0.00203211	0.00306016	2.94113e-11	0.00141495	1.96725e-05	4.31382e-06	0.0028198	0.00164455	0.00227394	0.00176492	2.34532e-11	0.00126166
762	1.60674e-11	1.55989e-11	1.27585e-11	1.28781e-11	1.29903e-11	1.28242e-11	1.3424e-11	1.34796e-11	1.35761e-11	1.37118e-11	1.41696e-11	1.45632e-11	1.46553e-11	1.54577e-11	1.52797e-11	1.48243e-11	1.50979e-11	1.59472e-11	0.000230779	1.56208e-11	1.62255e-11	1.54267e-11	1.049e-05	0.000305423	3.73034e-11	0.000210128	1.73242e-11	1.76821e-11	2.19147e-11	0.000158694	1.91704e-11	2.08195e-11	2.35644e-11	1.91665e-11	2.40673e-11	2.09862e-11	2.1991e-11	0.000176013	1.9016e-11	2.94113e-11	2.30248e-11	2.26985e-11	2.23606e-11	2.38566e-11	2.70655e-11	2.3178e-11	2.20235e-11	2.34532e-11	2.25069e-11
763	0.00067748	0.000324914	0.000556613	0.000314606	0.000321989	0.000419128	0.000434054	0.000280808	0.000314255	0.000288052	0.000449838	0.000329109	0.000357614	0.000299829	0.000336074	0.000273458	0.000287426	0.000363614	0.000402538	0.000336589	0.000325494	0.000316263	0.000364079	0.00213061	0.00494329	0.00250808	0.00459764	0.006741	0.00350121	0.00311898	0.00347587	0.00473254	0.00523731	0.00469689	0.00471767	0.00383011	0.0045576	0.00422572	0.00499082	0.000540321	0.00140138	0.001213	0.00119235	0.00156067	0.00162174	0.00166815	0.0018164	0.00175567	0.00181847
765	1.60674e-11	1.55989e-11	1.27585e-11	0.000169435	0.000217492	0.000248295	0.000178121	0.000278475	0.000258516	0.000234373	1.41696e-11	0.000267089	0.000283673	0.000239726	0.000208691	1.48243e-11	0.000181093	0.000226502	1.60726e-11	0.000243244	0.000244601	0.00015708	0.000165291	0.0011007	0.0021945	1.8114e-11	0.0193589	0.0433904	0.000824262	0.00114863	0.00201821	0.00120714	0.000650183	0.00105301	0.000773285	0.00134753	0.000848905	0.00125215	0.00183211	2.94113e-11	0.000898304	0.0444999	0.0230579	0.00135347	0.00115753	0.00124279	0.000825591	0.000504706	0.000880377
767	1.60674e-11	0.000170458	0.000270832	1.28781e-11	1.29903e-11	1.28242e-11	1.3424e-11	1.42547e-05	1.35761e-11	1.37118e-11	1.41696e-11	1.45632e-11	1.46553e-11	1.54577e-11	1.52797e-11	1.48243e-11	1.50979e-11	1.59472e-11	1.60726e-11	1.56208e-11	1.62255e-11	1.54267e-11	2.07066e-05	1.75903e-11	3.73034e-11	1.8114e-11	0.00431872	1.76821e-11	2.19147e-11	1.79405e-11	1.91704e-11	0.000370547	2.35644e-11	1.91665e-11	2.40673e-11	2.09862e-11	2.1991e-11	1.84285e-11	1.9016e-11	2.94113e-11	2.30248e-11	0.000131277	2.23606e-11	2.38566e-11	2.70655e-11	2.3178e-11	0.00040274	2.34532e-11	2.25069e-11
768	0.000472174	0.000423271	0.000270701	0.000213238	0.000296441	0.000507733	0.000253836	0.000455179	0.000361453	0.000427153	0.000256308	0.000777113	0.000271545	0.000361922	0.000275021	0.000333169	0.000507333	0.000240698	0.000307365	0.000193447	0.000420936	0.000191875	0.00035536	0.0344512	0.00153925	0.000932464	0.183475	0.00848368	0.00151667	0.000248601	0.0016995	0.0013982	0.0021405	0.000816044	0.00055967	0.000417665	0.000671373	0.00146382	0.00149383	0.000259311	0.000560544	0.131967	0.0624111	0.00111464	0.00126633	0.00204182	0.00109847	0.000552574	0.000552962
769	0.000311529	0.000433239	0.000487101	0.000260248	1.29903e-11	0.000642025	0.000440012	0.000556408	0.00057427	1.37118e-11	1.41696e-11	1.45632e-11	1.46553e-11	1.54577e-11	1.52797e-11	0.000241012	1.50979e-11	0.000222619	0.000407993	1.56208e-11	1.62255e-11	0.000555857	0.000233287	0.0135143	0.000453323	0.000524001	0.0751484	0.00553257	0.000843994	6.45232e-05	0.000688826	0.000998952	0.000942284	0.000248504	0.000120819	2.09862e-11	0.000358079	0.000702025	0.000616566	2.94113e-11	0.000762513	0.0434499	0.0215938	0.000738342	2.70655e-11	0.000975111	0.000501773	2.34532e-11	2.25069e-11
770	0.000501104	1.55989e-11	1.27585e-11	1.28781e-11	1.29903e-11	0.000347734	1.3424e-11	1.34796e-11	1.35761e-11	1.37118e-11	1.41696e-11	0.000277303	1.46553e-11	1.54577e-11	0.000391124	1.48243e-11	0.000203887	0.000323946	0.00029815	0.000497081	1.62255e-11	0.00040893	0.000147694	1.75903e-11	3.73034e-11	0.00028626	0.000518312	0.000544977	0.000336991	0.000317305	0.000196569	2.08195e-11	0.000260636	0.0003086	0.000321158	0.000236225	0.000379907	0.00042611	0.000285012	2.94113e-11	2.30248e-11	2.26985e-11	2.23606e-11	2.38566e-11	0.000230495	2.3178e-11	0.000194187	2.34532e-11	2.25069e-11
771	1.60674e-11	0.000338016	0.000189274	1.28781e-11	0.000259488	1.28242e-11	0.000114238	0.000321848	0.00024721	1.37118e-11	0.000316503	0.000297844	0.00017104	0.00025006	1.52797e-11	1.48243e-11	0.000318287	1.59472e-11	1.60726e-11	1.56208e-11	0.00021481	1.54267e-11	0.000138119	1.75903e-11	3.73034e-11	1.8114e-11	1.73242e-11	1.76821e-11	2.19147e-11	1.79405e-11	1.91704e-11	2.08195e-11	2.35644e-11	1.91665e-11	2.40673e-11	2.09862e-11	2.1991e-11	0.000419812	1.9016e-11	2.94113e-11	2.30248e-11	2.26985e-11	9.49682e-05	0.000384844	2.70655e-11	0.000765604	2.20235e-11	2.34532e-11	2.25069e-11
772	0.000465174	0.000495113	0.000400988	0.000382596	0.000329685	0.000418052	0.000823444	0.000430411	0.000308033	0.000425538	0.000921363	0.000311328	0.000418633	0.000389904	0.000421418	0.000382388	0.000333938	0.000433027	0.000415893	0.000571123	0.000393489	0.000616805	0.000458561	0.000441114	0.000193653	0.00131614	0.00114324	0.000528864	0.00063522	1.79405e-11	0.00155906	0.00177168	0.00111176	0.000607794	0.000924612	0.000434072	0.00121982	0.000842166	0.000689594	2.94113e-11	0.00210968	0.000655721	0.000970189	0.00205759	0.000550799	0.00290063	0.00129043	2.34532e-11	2.25069e-11
773	0.000691737	0.000398303	0.000549278	0.00030972	0.000320317	0.000381979	0.000344253	0.000286854	0.000275039	0.000428903	0.000391922	0.000389074	0.000263663	0.000341519	0.00031448	0.000291097	0.000394222	0.000278432	0.000351006	0.00032838	0.000309366	0.000273063	0.000359664	0.00202055	0.00445734	0.00225718	0.00259458	0.00231578	0.00321897	0.00324405	0.00329865	0.00471429	0.0048895	0.00430675	0.00452629	0.00371736	0.00412395	0.00371714	0.0045839	0.000615608	0.00118081	0.00103434	0.00138292	0.00136189	0.00135936	0.00135178	0.00157112	0.00157374	0.00142164
774	0.000380825	1.55989e-11	1.27585e-11	1.28781e-11	1.29903e-11	1.28242e-11	0.00100134	0.000203638	1.35761e-11	1.37118e-11	1.41696e-11	0.00132724	0.00022022	1.54577e-11	1.52797e-11	1.48243e-11	1.50979e-11	0.0018302	0.000350748	0.000224631	1.62255e-11	1.54267e-11	0.000251766	1.75903e-11	0.0259728	1.8114e-11	0.00124398	1.76821e-11	2.19147e-11	1.79405e-11	1.91704e-11	0.000659904	0.000744182	1.91665e-11	2.40673e-11	2.09862e-11	2.1991e-11	1.84285e-11	1.9016e-11	2.94113e-11	2.30248e-11	2.26985e-11	0.0019475	2.38566e-11	0.00498852	2.3178e-11	0.00591158	0.00521765	2.25069e-11
775	0.000754722	0.000536596	0.000399563	0.000337652	0.000323924	0.000257677	1.3424e-11	1.34796e-11	1.35761e-11	1.37118e-11	1.41696e-11	1.45632e-11	1.46553e-11	1.54577e-11	1.52797e-11	1.48243e-11	1.50979e-11	1.59472e-11	1.60726e-11	1.56208e-11	1.62255e-11	1.54267e-11	0.000118642	0.000508794	3.73034e-11	1.8114e-11	0.00283084	0.00125129	5.02083e-05	1.79405e-11	0.00124667	2.08195e-11	2.35644e-11	1.91665e-11	2.40673e-11	2.09862e-11	2.1991e-11	1.84285e-11	1.9016e-11	2.94113e-11	2.30248e-11	0.0014635	0.000784652	2.38566e-11	2.70655e-11	2.3178e-11	2.20235e-11	2.34532e-11	2.25069e-11
777	0.000741299	0.000336935	0.000485881	0.00033895	0.00031522	0.000361297	0.000327334	0.000266121	0.000326176	0.000361961	0.000392732	0.000360306	0.000319792	0.000384824	0.000291146	0.000227026	0.000269331	0.000330951	0.000344155	0.000326607	0.000329103	0.00030313	0.000351831	0.00186428	0.00392653	0.00209858	0.00234348	0.00211115	0.00305978	0.00290671	0.00323364	0.00421523	0.00431232	0.00375732	0.00377772	0.00356328	0.00358944	0.00340564	0.00392244	0.000317589	0.000749243	0.000746327	0.000957688	0.00113905	0.00113841	0.00106135	0.00122123	0.00118861	0.00117401
779	0.0066403	0.00446197	0.00532739	0.00546335	0.00497146	0.00794218	0.00434393	0.00434086	0.00556173	0.00770958	0.0105977	0.00495749	0.00382898	0.00410648	0.00607636	0.00517569	0.00569123	0.00308337	0.00760839	0.00941242	0.00934837	0.00870793	0.0061526	0.000487443	0.00418202	0.000566392	0.00306375	0.00322544	2.19147e-11	0.00144269	0.00406338	2.08195e-11	2.35644e-11	5.91212e-05	2.40673e-11	0.00182145	2.1991e-11	0.00342327	0.00186188	2.94113e-11	2.30248e-11	2.26985e-11	2.23606e-11	0.00113283	2.70655e-11	0.00138087	2.20235e-11	0.00133915	0.00194073
780	0.000665787	0.000423757	0.000663471	0.000322007	0.000367384	0.000367854	0.000470832	0.000395498	0.00033759	0.000339183	0.000368393	0.000299675	0.000272843	0.000269117	0.000447878	0.000280594	0.000282028	0.000270799	0.000337694	0.000328992	0.000285209	0.000231139	0.000364897	0.00158708	0.00323327	0.00185034	0.00193704	0.00202622	0.00268787	0.00264048	0.00282907	0.00365427	0.00378865	0.00326351	0.00315975	0.00287553	0.00285457	0.00279375	0.0034501	0.00046878	0.000665477	0.00064234	0.00083107	0.000902967	0.00110839	0.000995862	0.0011377	0.000986066	0.000887177
781	0.000642389	0.000814778	0.000442596	0.000412357	0.000493701	0.000770297	0.000486182	0.000760382	0.00071269	0.000536626	0.000891298	0.000482157	0.000415932	0.000524735	0.000699116	0.00104028	0.000529818	0.000350013	0.000549942	0.00157912	0.00124858	0.000725652	0.000686756	1.75903e-11	0.00090868	1.8114e-11	0.000345801	1.76821e-11	2.19147e-11	0.000243983	0.000495192	2.08195e-11	2.35644e-11	1.91665e-11	2.40673e-11	2.09862e-11	2.1991e-11	1.84285e-11	1.9016e-11	2.94113e-11	2.30248e-11	2.26985e-11	2.23606e-11	2.38566e-11	2.70655e-11	0.000353508	2.20235e-11	2.34532e-11	2.25069e-11
783	0.0439091	0.0657278	0.0437291	0.0396023	0.0447727	0.101827	0.0550255	0.0639355	0.0655792	0.050494	0.125436	0.0373605	0.0376661	0.0378005	0.0488018	0.0520092	0.0497341	0.039976	0.0585506	0.152828	0.114033	0.110175	0.0654078	0.0153493	0.123908	0.0114014	0.080562	0.0103126	0.00977696	0.0643831	0.0590038	0.0370575	0.0397286	0.00967114	0.018037	0.0137062	0.0064334	0.0107948	0.0155114	0.00448875	0.0562698	0.0113324	0.0167835	0.0439539	0.0127508	0.0555871	0.0101542	0.0401039	0.0501486
784	0.000616471	0.000401376	0.000535665	0.000300553	0.00035798	0.000346752	0.000374832	0.000292329	0.00023277	0.000271724	0.000342147	0.000365579	0.000309946	0.000279481	0.000248203	0.000265519	0.000269825	0.000285563	0.000301212	0.000343197	0.000353964	0.000311477	0.000336662	0.00134663	0.00277596	0.00157059	0.00164437	0.00154718	0.00224922	0.00215079	0.00254879	0.00312334	0.00321191	0.00281075	0.00275047	0.00241553	0.00244152	0.00239524	0.00288694	2.94113e-11	0.000614335	0.000491451	0.000610263	0.000815985	0.000871259	0.000806837	0.000805744	0.000845629	0.000710797
785	0.00377459	0.00285375	0.00266708	0.00346962	0.0025905	0.00305283	0.00257058	0.00205543	0.0040288	0.00361717	0.00686222	0.00300639	0.00343867	0.0024342	0.00364512	0.00347376	0.0039745	0.00218059	0.00430392	0.00758704	0.00627413	0.00533431	0.0037816	1.75903e-11	3.73034e-11	1.8114e-11	0.00192493	1.76821e-11	2.19147e-11	1.79405e-11	0.00266226	0.000159567	2.35644e-11	1.91665e-11	2.40673e-11	2.09862e-11	2.1991e-11	0.00213438	1.9016e-11	2.94113e-11	2.30248e-11	2.26985e-11	2.23606e-11	2.38566e-11	2.70655e-11	2.3178e-11	2.20235e-11	2.34532e-11	2.25069e-11
789	0.000667155	0.000277152	0.00044941	0.000317997	0.000266666	0.000314319	0.000289784	0.000246663	0.000294035	0.000245831	0.000270799	0.000235133	0.000235074	0.000248228	0.000200685	0.00034533	0.000246149	0.000277916	0.000241945	0.000302085	0.000409987	0.000207077	0.000299519	0.0012591	0.00283308	0.0013861	0.00140396	0.00156813	0.00190585	0.00182784	0.0022469	0.00270873	0.00280842	0.00252317	0.00257432	0.00235293	0.00247528	0.00205393	0.00278161	2.94113e-11	0.000362413	0.000397904	0.000620639	0.000681143	0.000875626	0.000862183	0.000734288	0.000694	0.000664778
792	0.000701974	0.00034563	0.000470736	0.000313958	0.000309257	0.00035348	0.000394797	0.000248239	0.000288023	0.000203731	0.000227225	0.000276828	0.000254745	0.000181249	0.0002539	0.000347435	0.000178572	0.000218275	0.00020616	0.000246778	0.000267751	0.000234379	0.000296506	0.00120366	0.00300946	0.00148103	0.00142035	0.00151391	0.00205133	0.00197299	0.00225924	0.00245043	0.00334401	0.00239129	0.00252348	0.00251123	0.00213638	0.00218536	0.00254029	2.94113e-11	0.00037215	0.000347028	0.000539328	0.000599373	0.0007884	0.000695602	0.000771061	0.000934162	0.000717209
793	0.000460986	0.000381649	0.000421141	0.000396757	0.000358718	0.000411958	0.000344858	0.000310048	0.000179248	0.000449241	0.00115714	0.000328731	0.000342572	0.000365046	0.000311978	0.000431231	0.000177335	0.000428673	0.000275609	0.000346569	0.000443934	0.000300058	0.000391976	1.75903e-11	0.000634188	1.8114e-11	1.73242e-11	1.76821e-11	2.19147e-11	1.79405e-11	1.91704e-11	2.08195e-11	2.35644e-11	1.91665e-11	2.40673e-11	2.09862e-11	2.1991e-11	1.84285e-11	1.9016e-11	2.94113e-11	2.30248e-11	2.26985e-11	2.23606e-11	2.38566e-11	2.70655e-11	2.3178e-11	2.20235e-11	2.34532e-11	2.25069e-11
796	0.000616	0.000463983	0.000706785	0.000447917	0.000501732	0.000515554	0.000403418	0.000401927	0.000326214	0.000281746	0.000227313	0.000400077	0.000320968	0.00039904	0.00026915	0.000297382	1.50979e-11	0.000219436	0.000226552	0.000318656	0.000268149	0.000289046	0.000359138	0.000994864	0.00205028	0.00117648	0.00131171	0.00120089	0.00176449	0.00153099	0.00188139	0.00208252	0.00221975	0.00210291	0.0021484	0.0019454	0.0017239	0.00163818	0.00233687	2.94113e-11	2.30248e-11	2.26985e-11	0.000494056	0.0005971	0.000619459	0.00052434	0.000686973	0.000600874	0.000477119
798	0.000614186	0.000892328	0.000407661	0.000379877	0.000459767	0.000218818	0.000239326	0.000282907	1.35761e-11	0.000262643	0.000241737	0.000285203	0.000202558	1.54577e-11	1.52797e-11	1.48243e-11	1.50979e-11	1.59472e-11	0.000272279	0.000264415	1.62255e-11	1.54267e-11	0.00022835	0.00121455	0.00210989	0.00125683	0.00106855	0.00106912	0.00163706	0.0015105	0.00163722	0.0021876	0.0020311	0.00213535	0.0019264	0.00172909	0.00155585	0.0016474	0.0020843	2.94113e-11	2.30248e-11	2.26985e-11	0.000578458	0.000472149	0.000677754	0.000602171	0.000581058	0.000483328	0.000423396
799	0.00671278	0.00707639	0.00454888	0.00446077	0.00651254	0.00690134	0.00469751	0.00562617	0.00547367	0.00429042	0.00761684	0.00284546	0.00383859	0.004136	0.00402464	0.00464625	0.00418714	0.00268533	0.00339613	0.00884055	0.00665073	0.0052387	0.00520031	1.75903e-11	0.00368241	1.8114e-11	0.000535612	1.76821e-11	2.19147e-11	1.79405e-11	0.00142143	2.08195e-11	2.35644e-11	1.91665e-11	2.40673e-11	2.09862e-11	2.1991e-11	0.000359521	1.9016e-11	2.94113e-11	2.30248e-11	2.26985e-11	2.23606e-11	2.38566e-11	2.70655e-11	2.3178e-11	2.20235e-11	2.34532e-11	2.25069e-11
800	0.00126592	0.00136092	0.000928788	0.000794523	0.00132913	0.00133071	0.000949709	0.00104346	0.0007998	0.000877994	0.00132385	0.000457534	0.000830799	0.000891604	0.000852982	0.00063853	0.000610226	0.000471925	0.00062402	0.001123	0.0013873	0.000941367	0.000947004	1.75903e-11	3.73034e-11	1.8114e-11	1.73242e-11	1.76821e-11	2.19147e-11	2.23911e-05	1.91704e-11	2.08195e-11	2.35644e-11	1.91665e-11	2.40673e-11	2.09862e-11	2.1991e-11	1.84285e-11	1.9016e-11	2.94113e-11	2.30248e-11	2.26985e-11	2.23606e-11	2.38566e-11	2.70655e-11	9.6784e-05	2.20235e-11	2.34532e-11	2.25069e-11
801	0.000514862	0.000479322	0.000491296	0.00024094	1.29903e-11	0.000352329	0.000255589	1.34796e-11	1.35761e-11	1.37118e-11	1.41696e-11	1.45632e-11	1.46553e-11	1.54577e-11	1.52797e-11	1.48243e-11	1.50979e-11	1.59472e-11	1.60726e-11	1.56208e-11	1.62255e-11	1.54267e-11	0.000106106	0.00112933	0.00203434	0.00124911	0.00114931	0.00115288	0.00169822	0.00135885	0.00204699	0.00250792	0.00224793	0.00211843	0.00198273	0.00193327	0.00154959	0.00160677	0.00193038	2.94113e-11	2.30248e-11	2.26985e-11	2.23606e-11	0.000512906	0.000503601	0.000372843	0.000584316	0.000522766	2.25069e-11
[truncated: 58 more columns]

## Sheet: Sheet2
	133380	133356	133383	133531	133303	133842	133380	133356	133383	133531	133303	133842
1
2	625903	628546		721366	725033	621384	0.0126038	0.013457	0	0.0130668	0.0130075	0.0136175
3							0	0	0	0	0	0
4		231904		495603	410098	400884	0	0.004965	0	0.00897734	0.00735737	0.00878526
5	94198.9	85993.1		87144.8	106528	73459.8	0.00189688	0.00184109	0	0.00157854	0.00191116	0.00160985
6	6.04173e+06	5.828e+06	5.90208e+06	6.28457e+06	6.17798e+06	5.41022e+06	0.121662	0.124776	0.113145	0.113839	0.110836	0.118564
7			123896		120685		0	0	0.00237514	0	0.00216515	0
8	106687		176838				0.00214836	0	0.00339005	0	0	0
9	332766	316917	86078.3	368184	378126	316365	0.0067009	0.0067851	0.00165016	0.00666928	0.00678379	0.00693306
10							0	0	0	0	0	0
11	6974.13	161901		182815	207157	146176	0.000140438	0.00346626	0	0.00331151	0.0037165	0.0032034
12	281415	274556	301375	288267	346441	262580
13
14
15
16	430528	422873	560866	471228	579264	584558
17					715513	477126
18	18057.7	11484.4	89334.2	11789.3	35640.1
19	447127	482650	325667	421412	660726	426271
20	262680	244502		283268	272228	224408
21	3.07757e+06	2.65429e+06	2.33453e+06	3.2708e+06	2.35598e+06	3.11044e+06
22
23	20765.4	25521	24079.8	35437.5	31281.7	27876.3
24			40591.7	21301.6
25
26	13500.2	12476.6	12903	15267.1	14829.2	12072.6
27	2.92261e+06	2.88493e+06	2.96822e+06	3.21346e+06	3195427	2.734e+06
28	63754.8	21330.5		269.578	1095.91	13.192
29			54349.2	160610	554598	323318
30			20609
31	82945.7	90382	69542.5	98601.8	96131	81152.8
32
33
34	580939	589345	400980	643297	558600	568948
35	3.18334e+07	30498134	206567	3.409e+07	3.71281e+07	2.88676e+07
36	79980.9	81498.1	85689.4	81984.2	96564.7	69043.1
37	11206.6	21773			13799.8	11649.2
38	29565.7	28438.1		30176.9	33330	26061.5
39	1.12978e+06	1.29468e+06	3.11053e+06	1.25942e+06	1.50808e+06	1.10764e+06
40				54866.7
41	119339	128801		131171	135694	121204
42	113581	111490	996180	114316	102079	156075
43
44		125169		137571	141985	267500
45	4.23306e+06	4.24815e+06	558840	4.55639e+06	4.68294e+06	4.26083e+06
46	354432	340186	469761	400455	380994	310212
47	228707	224882		234694	277939	202702
48	7.54495e+06	5.96257e+06	7.12751e+06	6.21336e+06	6.93758e+06	4.92762e+06
49
50	43830.7	48569.8		44253.8	50299.1	41757.9
51	5.05848e+06	2.10012e+06	406195	1.96507e+06	2.6506e+06	1.9414e+06
52	23290.6	31985.8	42981.7	23721.6	26887.4	20626.4
53	25302.4	29898.5		26746	34643.8	17873.7
54
55	2.43231e+06	2.33931e+06	1.609e+06	2.69199e+06	2.30245e+06	2.63275e+06
56	52848.9
57	88402.3	89790.3		90523.8	88565	69587.8
58	1.32814e+07	1.31583e+07	8.22617e+06	1.45007e+07	1.53943e+07	1.31766e+07
59
60
61
62	50217.7	58316.8		744777	167304	52224.6
63	304086	308624	152705	342709	293628	271609
64
65	78336.1	75438		71193	104917	65570.2
66	186569	138637			157683
67	1.48611e+06	285445	32112.3	69773.3	89007.1	29597.6
68
69	1.27562e+06	1.2185e+06	2.29496e+06	867057	1.38683e+06	926690
70	59728.6	83099.4		89629	134025	112566
71	2.45865e+06	2.33899e+06	1.68204e+06	2.4765e+06	2.19469e+06	2.44252e+06
72
73	179501	164706		149481	172062
74			34341.9
75	58293.6	49239.7	36670.6	37290.6	73197	23538.3
76	6.67415e+07	120868898	100547791	105640034	204706430	8.73688e+07
77
78	2.7049e+06	3.02719e+06	2.48311e+06	2.55432e+06	2.52809e+06	2.95283e+06
79	166974	166680	105988	210390	233018	166593
80	147162	130883		109711	180587	101054
81	30038.1	31167.6
82	658047	610925	686774	641315	701105	487307
83	36756.9	33613.4	41252.6	34190.3	52064	34171.1
84	59963.4	58842.4	90137.7	107953	132767	68254.3
85
86	23041.7	36097.8		35169.6		49939.6
87	149551	155731	144229	161990	167775	134157
88				4133.83	6198.78
89
90	68128.2	74127.4		80956.4	87704.2	67310.2
91	217511	162906		155670	160273	128508
92		198266		192167		162686
93
94	31103.4	25441.4		28611.4	35318.4	23549.1
95
96	371994	343233	551954	667289	636839	501717
97	190456	195188		193185	252893	166559
98	72695.2	23491.5				44272.2
99	57966.2	61130	96223.5	68119.9	94451.1	46451.7
100		71276.4	49878.4	112353	110917	94845.1
101	107313	166247		214294	228980	213928
102	238252	200505	617380	201916	318021	183754
103	81577.1	82078.1	43588.8	99792.8	93163.7	86556.3
104	2.0376e+06	2.79925e+06	32119.7	3.54509e+06	3.7432e+06	3.80757e+06
105	55002	85743.9		109937	167791	117029
106
107
108	2.97259e+07	1.25906e+07	1.51425e+07	2.49535e+07	1.71143e+07	1.15837e+07
109	120874	160563		200743	169981	162833
110
111
112			34393.8		41346.9
113	18560.2	22523.5		36909.4	29532.4	31756.7
114	31562.6		205633			27565.5
115	983372	960728	31517.6	1.12826e+06	1.19381e+06	966826
116				1617.12
117		63949.4		57685.1		10068.4
118			318969		37708.1
119	209740	203913	2.14323e+06	271551	328469	260823
120	3.99476e+06	3.87492e+06	2.93597e+06	4.91777e+06	4.2181e+06	3.86148e+06
121	23579.1	28055.1	25314.6	27797.6	27003.2	26443.3
122
123	29383.1	14515.9		3482.27	25116.3	2831.84
124	984980	95634.2	704909	75738.7		61077
125	351323	254807	309064	297112	523183	288436
126
127	2.43766e+06	3.06221e+06	3.43035e+06	2.76635e+06	7.65325e+06	2.51062e+06
128	53448.1	55152.3	63228.6	66358.4	79831.4	60369.7
129	25465.5	33404.1	12668.4	44600.5	41718.4	33939.1
130
131
132	22326.8	23711.1	19694.8	41680.9	50440.6	30789.1
133	1.5281e+06	1.54847e+06	1.31061e+06	1.878e+06	1.86458e+06	1.4803e+06
134	246258	179635	98623	187722	174026	185371
135
136			51098.7			145856
137	55046.9	55658.8	69945.5	54935.4	70830	62395.5
138	1.05193e+06	1.04624e+06	157813	1.18648e+06	1.21107e+06	1.01417e+06
139	1.1112e+07	1.18576e+07	1.67631e+07	10676634	1.26778e+07	1.07034e+07
140		39069.3
141
142		50171.7	56647.5	117186		57790.5
143	128512	127732	150358	135249	122806	108565
144	445666	450204	1.31011e+06	468853	589132	471752
145	30271.1	32029.8		41161.5		36657
146		1541.86				3653.14
147					19374.2
148	48890	46534.2	2874.45	53558.5	57371.6	42191.8
149
150	93676.3	47452.5	234.393	63938	66701.5	31183.8
151	216548	221701	102843	250090	279838	215165
152						29347.7
153	356163	362827	8123.49	404563	452262	359014
154				171918	180519
155	4.87952e+06	2.49567e+07	2.94499e+07	1.8873e+06	3.94036e+07	1.22746e+07
156	1.68099e+06	826795	942853	857972	2.09173e+06	467725
157	36453.7	48461		48659.5	51795.5	29195.3
158			18449.8
159	115031	403655		54406.1	569171	210198
160		20104.7		32074.5		9365.73
161	895717	431269	319789	1.25563e+06	742101	778848
162	365042	432720	3162.46	430956	531139	395436
163
164	162533	226116		268034	304013	256952
165	1.40331e+06	952528	924946	1.38464e+06	2.53247e+06	833922
166	223153	195836	6636.34	191155	229788	124360
167	218829	33710.1	579189	47356	87729.8	76755.2
168
169	104274	32759.1	38476.1	41689.9	40684.9	29361
170
171	1.02818e+06	398265	401360	477438	447930	318075
172	12366.2	10379.1	18138.4	14542.4	21005.9	27378
173	43473.3	43388.9	33892.6	46687.4	47355.1	39067.9
174	27737.2	39658.8		37122.3	53633.9	42611.5
175	311940	285582	307862	301005	367146	218833
176	40921	41988.6	32224.6	44721	44373	35632.8
177			67010.5		138581	100321
178
179	71513.4	57233		102816	90468.2	102509
180	196115	273017		350742	400239	379296
181	528326	116641	300921	101280	349737	98925.7
182	493224	452311		521673	625868	390373
183	85503.3	85722.7		191254	111294	70773
184	41105.9	39392.6		41865.3	49053.2	37207
185	1.52826e+06	1.3032e+06	8699.5	1.41907e+06	1.91737e+06	1.05836e+06
186
187	13861	9572.87
188	165575	134090		144502	201413
189	32184.9			28583.9	39345
190
191	1.21124e+06	1.07571e+06	17941.5	1.1992e+06	1.5565e+06	920698
192	2.10759e+06	2.10101e+06	42121.8	2.30609e+06	2.56281e+06	2.08253e+06
193	44019.5	39213	57662.6	41086.5	47923.7	26623.5
194	30585.3	29738.1	61827.5	31240.7	41715.2	20368.8
195				0
196	3.04129e+06	2.35097e+06		2.15033e+06	2.85572e+06	1.33798e+06
197	160385			181143	221146
198	1.77375e+06	1.55699e+06		1.61896e+06	2.27207e+06	1.25324e+06
199	199922	106565	61619.2	88137.4	590317	62849.3
200	3.67343e+06	2.68393e+06		2477673	3.43361e+06	1.44148e+06
201	205206	73551.7	78813.8	95725.6	107154	74337.4
202
203	6.07671e+07	1.19242e+07	1.33375e+07	17300465	2.84451e+07	12716591
204	329413	95695.3		121949	171997	102210
205		56921.6	99937.4	63164	782583
206	388285	288322	202712	732756	581378	650954
207
208	51880.2	41903.8	45926.6	28946.5	51986.9	24079.4
209	51880.2	41903.8	45926.6	28946.5	51986.9	13401.1
210
211			62330.1
212	66885.3	48074.2		49785.5	61921	34365.1
213
214	125594	146485	24066.9	197762	208263	207286
215
216	210266	171746	156505	186038	191709	195924
217	0
218
219	241247	203820	68142	205559	285788	153555
220
221	860926	759914		810067	1.02417e+06	648867
222	266810	199573	2467.93	212719	284970	134266
223	82685.7	78988.9		88393.1	101099	85039.3
224			10333.2
225	6465.93	7651.99		9220.22	11603.5	10109.8
226	1.13113e+06	823045		774255	708476	310633
227	96303.5	83528.4		84232	185976	146523
228
229			183265		58507.4
230	1.17231e+06	1.06824e+06	582131	1.03464e+06	1.35331e+06	937673
231	22503	17536.1		18473.3	23701.6	19974.7
232	1.32324e+06	1.12458e+06	49109.4	1.43906e+06	1.96515e+06	1.34401e+06
233
234
235	255726	7800.63	174913	255344	304575	321565
236	5.40781e+07	4.09159e+07	2.2433e+07	56043281	1.70206e+07	6.77414e+07
237	3.09848e+06	2.30291e+06		2.04251e+06	2.52011e+06	1.42034e+06
238
239
240	786563	342413	5184.06	443753	1.16181e+06	402077
241	2.38175e+06	1.532e+06		1.64411e+06	1.8413e+07	1.1199e+06
242	310165	411946		575386	665400	629448
243	92887.5			48678.1
244	513405	416024	338798	543925	772369	473931
245						65321.9
246	116842	91439.4	33820.6	99702.9	152352	101226
247	108938301	109434619	1.51506e+06	116820968	122151086	113444589
248
249					24626.6
250	4.93024e+07	1.00056e+07	9.16063e+06	1.32866e+07	2.21164e+07	1.01038e+07
251	649826			510770
252	5.49489e+06	9.97566e+06	7.01018e+06	5.06473e+06	8.44279e+06	6.46213e+06
253	3.1456e+07	2.56694e+07	2.79225e+07	3.95449e+07	2.99614e+07	2.30029e+07
254	499735	496023		479519	529141	377608
255	334663	345360		423489	423404	371580
256	45781.4
257	82324.4	86056.8		96354.8	103608	98433.1
258			15258.9
259		13145.4
260	240226	184070		214264	254702	164055
261	71460	68149.3	122.752	82836.3	90386.2	73235.7
262	86899.7	21824.3
263		3831.28	3438.75
264	1.32463e+06	324610		402171	539960	244549
265	3.10662e+07	2.7686e+06	3.34487e+06	4.90005e+06	5.81214e+06	1.66431e+06
266
267
268	930181	397526		510477	582252	366127
269	591708	607051		816139	906629	929062
270	2.72755e+07	5.72579e+06	7.40657e+06	8.99929e+06	1.17066e+07	6.60214e+06
271	88167.9	81283.7	67499.1	86397.5	100630	71250.2
272
273	228626	175648	206305	249342	126010	175357
274	37532.6		29265.2	35351.2	32916.4
275	1.2133e+07	5.95223e+06	10519007	7.5417e+06	7.79987e+06	4.83857e+06
276	27718.6	19756.9			28957.6
277
278
279
280
281	95242.4	66314.9	937373	71666.2	128163	49113.3
282
283	236067	479450	1.02402e+06	1.43055e+06	1.23501e+06	731094
284	139830	109748	494691	238485	380345	230371
285
286	235043	189093	277587	275728	92548.2	208000
287			33167.5
288	3.61355e+06	3.01889e+06	308703	3.45612e+06	4.17043e+06	2.69399e+06
289	284572	469655		588077	522293	584628
290	22829.2	21976.9		19882.9	19910.2	11920.8
291
292	58516.6	65878.2				51474.1
293	67207.3	70576.8	558.931	78190.6	85707.4	74353.9
294
295	15488.4	17497.4
296					18677.8
297	105837	120326	217254	273565	284625	102475
298	77506.5	80712.6		88283.3	98701.6	79025.6
299	18595.7	28149.3	344.789	31888.7	42635.2	32159
300	415000	134298	339886	223660	609135	360372
301
302	518525	593826	63893.2	207531	97815.1	104596
303	153101	118058		138199	191521	102021
304	153947	129199		225609	186718	182285
305	2.23766e+06	1.77276e+06	3.09465e+06	4.32443e+06	2.92895e+06	3.34715e+06
306
307	125315	277598	230315	176199	133049
308	55949.7	49303.5	57904.1	63018.2	73326.6	38792.3
309	13508.8	9374.96	12374.6	13574.5	14799.9	7479.56
310
311	299589	293719	1898.95	347697	368107	302096
312
313	117465	113172		143501	151749	122243
314	103275	62888.3	127344	68665	113553	79035
315	25930.2	27921.5	33508.3	23951	27544.4	20322.2
316	15742.1	17362.7	33283.8	15472.7	24430.7	19485
317	19643.1		16797.2	35838.7	30954	26304.6
318	16401.4		38561.7
319	3.71383e+06	1.94164e+06	3.3456e+06	2.82658e+06	2.92783e+06	1.71401e+06
320	1.01584e+07	9.62928e+06	18436366	9.41914e+06	1.09771e+07	8.68792e+06
321	22030.9				23905.2	701.775
322
323					62235.3
324	1.92125e+06	1.89032e+06		2.17419e+06	2.34185e+06	1.9453e+06
325	184750	73835.5	92448	186600	247703
326	18122.2		26801.4		15926.8
327	662781	188683	337261	238446	531672	165874
328	505184	471129	597.29	556208	614054	477342
329	78380.1	52007.7		73291.7	103926	22517.8
330	33398.1	43087.2	67718.9	58253.1	49798.3	37233.3
331			40513.1	63193.6	56076	56105.1
332				6715.54
333	41256.1	43811.1	9623.84	51142.1	56615.3	49026.7
334		669.22	1555.43	1305.16	2043.51	6.814
335	94802.1	93408		108333	116865	93792.4
336
337			5310.26	6989.11		3892.98
338	251.17	16364.8	125736	98083.7	65888.9	8849.84
339		16118.6				16096
340	99536	91550	94240.2	113911	131131	95672
341	5.10025e+06	1.68475e+06	2.275e+06	3.67106e+06	3.02557e+06	1.59925e+06
342		160130		238891	230077	161968
343			55034.9		83546.9
344	35687.7	26999	31332.4	35333.9	37588.2	32990.3
345	69021.2
346	824120	865602	5553.58	1.05697e+06	897990	931217
347
348			8360.33
349	515878	524145	3685.68	542570	636421	477354
350	67178.8	72130.3		82731	100940	54420.2
351			39279
352
353	136352	104496	108766	112608	154569	103257
354
355	172004	165579	203083	191710	201221	163113
356
357	75859.1	2789.02	142951	134641	114417	106837
358	352085	332076		391672	429421	346541
359				381977
360	128400	115072	95326.1	115336	79515.8	79986.1
361	122138	142328	183947	242988	250582	126190
362	5.4774e+06	5.1825e+06	26478.1	6.07053e+06	6.40402e+06	5.34307e+06
363	21089.1
364				18433	21594.7
365			1154.38
366
367	983106	1.07337e+06	3739.65	1.01107e+06	1.01821e+06	854321
368			25593.2
369	12861094	12229392	53168.7	1.376e+07	1.4861e+07	1.25395e+07
370	55100	80557.4		111236	105760	151471
371
372	53715.7	53382.8		51222.7	63221.3
373	24311.5	22020.9		32902	60411.7	25050
374	5.0548e+06	4.91582e+06	280895	5.64872e+06	5.96147e+06	5.08915e+06
375	951994
376	57980	65395.3		65723.8	12255.8	7953.32
377
378	9645.13	11916.5
379	173639	149343		176512		134038
380	46570.3	43935.3	47225.2	54281.9	60669.9	70223.8
381	14981.8
382	200838	147545		144548	171253	100865
383	360895	346478		381135	412690	351966
384
385
386	20496.3	13643.8	50280.1	18491.5	41524.5	22527.6
387
388	7.23789e+06	7.7794e+06	9.59252e+06	7.92238e+06	1.02619e+07	6.68768e+06
389	1.00496e+06	1.01552e+06		1.1141e+06	1.2576e+06	984368
390	183312	90040.5	25359.7	105139	122250	86230.9
391
392	1.45818e+07	1.56106e+07	673515	18228910	18987597	1.93538e+07
393		19917.8	27222	27867.2	20550.4	18113.7
394	62825.1	240707	586118	584354	1.3039e+06
395	74938.9	72202	101663	81050.1	112271	110128
396	553251	236943	165378	216035	267465	141287
397
398	66107.8	33645.5	23792.6	49905.4	43717.1	30433.7
399						0
400	506087	691137	527185	1.02033e+06	422139	92435.7
401	29622.7	119778	579287	487326	1.18595e+06
402	129514	108237		151047	197681
403	188070	182254		227743	281742	174753
404	67535.3	61023.9	0	84277.4	4997.93	55921.6
405
406	63549.6	49949.4		67676.6	70763.1	44228.5
407	144611		154052			167837
408	25457.7	25352.5	13621.1	38868.1	22200.4
409	129870	133171		141008	175412	109174
410	156615	266745	379695	271028	566999	331067
411
412
413	28271.4	27916	87873.7	21249.4	15630.6	18607.9
414	497983	690719		1.00583e+06	1.0946e+06	1.1635e+06
415	46936.6
416	31110.5	28800.7	45298.7	45161.6		38006
417	80636.3
418	58243.5	67876.9		87310.1	89848.3	61025.2
419			231236		6.08118e+06	42133.9
420	243680			149074		341489
421	81814.6	93931.9	226179	123498	139884	66394.4
422
423	144913	219866	188460	329849	413533	273079
424	1.72663e+06	2.29883e+06		3.29906e+06	3.72772e+06	3.70904e+06
425	207220	204163	215766	180196	214082	184595
426	151681		106846		214593	148803
427	297840	394289		572283	657423	669147
428
429	104172		255369	192495	160271	73208.4
430	845281	365619	495489	781669	543145	331749
431	50970.4	44057.4	62035.2	65462.1	41921.4	45912
432	1.9666e+07	2.06408e+07	3.80472e+07	1.55328e+07	39317453	19541472
433	218937			162891	645577	186457
434	43858.6	113452	173771	131246	134956	110558
435			112942		55107.6	45737.3
436	10754.8	23747.8	23796.2	30049	29061.3
437	69806.7	78747	38064.5	72954.5	66944.1	54312.6
438
439	61654.6	46637.2
440						11623.9
441	26805.8		755.782			21141.6
442
443	283129	375427	330535	439042	415078	354269
444	162905	178344	147590	169099	186475	126872
445				324028
446	107294	102640	98695	97514.5	119858	116885
447
448	134131	49664.5		48070.2	73868.5	56104.6
449
450
451
452
453	24692.3	20762.7	29879.6	52893.7	27575.3	28889.1
454	99932.2	85224	322083	96835.9	157250	108860
455	1.24211e+06	1.2118e+06	1.47756e+06	870501	1.95743e+06	991313
456	127307	371877	767441	749242	845763	161921
457	19103	55413.8	51804.1	40216.4	49025.5	39237.6
458	131554	196718		290547	314243	288789
459	14799.9		15548.1	11281.4	10152.5
460	1.30679e+06	1.46113e+06	3.83145e+06	1.28907e+06	1.75018e+06	1.13408e+06
461
462
463
464	60623.8	46492.8		58102.8	62481.2	44041.4
465
466	87982.9	41647.3	11350.6	10347.1	21138.9	26375.7
467			7755.16
468	192.994	0.345	0	10347.1	1048.28	0
469	13052.8	15544.2			16162.2	12866.2
470	49233.1	52167.1	71107.9		44386.1	16773.7
471			33078.2
472	23700.9	30897.2		19340.7	26909.7
473	774833	281247	156440	441480	519846	396918
474	23968.5
475
476
477
478	44918.3	46273.4	58726.3	54511.9	34097.2	46662.6
479	965296	930540		1.07276e+06	1.18594e+06	948577
480
481
482
483	160973	115104	227569	177638	75333.6	139961
484	106721	96434	100006	98315.1	116299	103246
485	447104	292789	1.14108e+06	354851	685437	263894
486	558069	487382	470181	741459	183383	499498
487	2.2488e+06	2.09618e+06	1.58146e+06	2.81484e+06	606345	1.95892e+06
488	56459.2	59598.7	116075		66736.6	51738.2
489	139749	141020	114538	158474	142183	122360
490	211902	196523	143839	250918	60221.4	181800
491	172990			46777.5	46258.3
492	59739.4			49577.1
493	711461	641143	1.30854e+06	439970	1.12198e+06	741203
494	214210	223144	128936	255532	289523	172613
495	30524.6	36694		30900.5		33913.1
496		79102.2	63120.6	44174.7		76106.8
497	23553.8	25617.1	26915.8	27442.8	29704.7	25570.2
498	1.7354e+06	1.0273e+06	1.67736e+06	1.66232e+06	2.18064e+06	1.71819e+06
499			65635		230882	60624.1
500	208347	152334	449156	169455	359764	160362
501
502	55979.8	63583.6		69570.2	76068.2	58218.1
503	41393.5			44597.5	55599.6	45148.6
504	17051.7	22896.7	10268.8	19232.2	18631.8	17306.4
505	115343	137147	114398	112372	173117	130346
506			119945	17015.1
507			13696.7			12190.8
508	41579	49522	40470.5	49731.3	54981.1	36615.7
509	151644	147139	109310	183135	55211.1	130775
510	438526	366932	324659	527412	114713	423681
511			17.021
512	317083	318639		363997	400711	312762
513	118322	119195	259757	98858.2	127247	86882
514	87922.1	106191	164158	188652	122689	192704
515	395820	396974		464997	493993	404861
516	78869	137357	130306	123598	170229	116938
517		16570.8		28617.6		14683.8
518
519		50038.6	70603.2	127049	76101.5	84681.8
520	195859	198572		258395	272256	200762
521	81239.9	89073.2	139435	143550	140218	63958
522			207641
523	421274	433188	358059	662409	220193	414055
524	155284	356953	565281	799211	569979	374158
525	56270.9	394982	266803	709194	444088	767374
526
527
528	43708.3	54530.2		62940.8	32679.4
529	54927.8	93237.4		138631	123628	138295
530	242608	241886	380357	443479	157083	359610
531	16507.8	17934.9		27341.4	20466.9
532	205741	228474	648720	197735	282958	178101
533	107483	126254		155942	168617	158157
534	80672.5	74707.7	75205.9	76182.9	82397.9	82630.5
535	73306.5	53797.9	151099	74548.9	151966	55346
536	14547	14587.4	29309.4	27460	83130.2	8826.22
537			121324
538
539
540
541	154927	211209	250795	340176	250883	379840
542		10629.9		14929	15089.9	58114.8
543	2.47302e+06	2.57207e+06	6.10685e+06	2.61361e+06	3.27992e+06	2.54292e+06
544
545	508578	482618	760527	778482	355730	638577
546
547	546957	469927	536880	714629	176042	554098
548	282166	256490			395613	273384
549	69317.3	10962.2	25347.6	33638.9	40005.9	23673.7
550		89917.9	240164		101279
551				11604		24124.2
552
553
554	25423.9	14940.2	14572	16433.3	28348.7	17494.3
555	51688.6	50369.1	66306	54873	63678.3	50018
556	145254	350270	235091	514654	1.02071e+06	371704
557
558	1.76072e+06	2.12273e+06	2.21157e+06	3.80736e+06	2.65125e+06	2.63922e+06
559
560			34489.5	31437.8	41656.8	19956.4
561	59933.3	62276.1	80996.1	64141.7	82436.4	53522
562						11636.2
563
564	95404.4	32908	135007	40976.5	148339
565
566	42918.3	18316.1	43228.9	19763.2	37127.7
567						29758.3
568	5188.93		1.02812e+06	1622.25
569	851564	828300	1.02812e+06	1.3428e+06	476086	1.19369e+06
570	1.15174e+06	959960				636016
571					42857.5
572	1.41985e+06	1.64224e+06	994517	2.4801e+06	977027
573	231242	235385	90554	442950	121762	324226
574	94924.2	84300.6	91103.5	87163.4	29900.5	88748.5
575				442950
576	67823.5	103741	64581.9	147052	298128	71556.4
577
578	40757.7	51818.5		47947.2	57092.5	43067.2
579
580	64054.5	428492	1.56353e+06	2.06703e+06	4.40236e+06	308461
581	23189.2	24615.3	14691.9	18332.4	2713.27	18050.2
582		3941.92
583		1.75248e+06	2.44736e+06	2.9734e+06	2.73401e+06
584		2.18417e+07
585	157286793	2.04487e+07	2.94161e+07	6.50737e+07	152506891	181930315
586				3.12383e+06
587
588
589		543737	390375	554714	365559	574326
590	382972
591
592
593
594	71436	2904.94	31926.1	71156.1	5040.07	49895.9
595
596	2.39652e+06
597
598	1.45137e+06	409536	754615	192267	410749	497106
599	175575	117171	160643	193375	64059.3	173523
600	101860	62894.1	99907	84665.3	32955.1	68994.3
601	26557.7		86209.3
602
603
604				100067
605	363693	412225	1.07071e+06	329371	422474	329356
606						10737.9
607
608	3.39901e+06	7.15572e+06	9.91935e+06	6.86127e+06	6.16534e+06	3.54125e+06
609	503177	231833	725514	314216	481759	258015
610			21407.9
611	18823.7	16980.7	16246.9	19262.7	14967.1	16161.8
612		31331.1	28947	123996	26264.2	58890.1
613		9201.42		3590.91
614	57150.2		145278	218446	138723	121961
615	603465	1.04189e+06	1.38853e+06	2.94511e+06	2.74969e+06	1.10329e+06
616	80461.3	378069	870876	819625	613018	555679
617
618
619	291456	141061	166619	104256	72528	105646
620
621	6415.9	4583.73
622						250223
623
624
625	2.22588e+06	1.70374e+06	2.34878e+06	3.07491e+06	1.31866e+06	2.95226e+06
626	95617.5	79558.7	200168	167602	188707
627
628			3.39966e+06			2.18822e+06
629	3.05575e+07	2.75933e+07	3.42573e+07	3.00364e+07	1.72606e+07	2.8366e+07
630
631					1.98751e+06
632	8.17904e+07	7.03886e+07	9.04236e+07	7.75726e+07	3.68698e+07	7.32069e+07
633	717238		486492			608502
634
635
636
637				86884.3
638	2.63938e+07	2.23824e+07	2.85022e+07	2.61673e+07	1.03265e+07	2.33402e+07
639	141418	79731.4	79403	138766	74455.2	100100
640	17176.4
641	8.84561e+06	3.52769e+06	5.23498e+06	6.02054e+06	5.15746e+06	2.94595e+06
642	49075.1
643
644						144249
645	316863	585365	401234	673168	1.23903e+06	487266
646
647			22213.4	110592
648	53596.9	48570.6		58192.8	25161.2	65866.5
649	2.76676e+06	2.35119e+06	3.27533e+06	5.82386e+06	4.58133e+06	2.43959e+06
650	162648	147755	250514	244437	344454	226477
651	19018.9
652		15013.6
653		90012.2	58196.4	104826	182279	75680.1
654	141821				70614.4
655	1.37061e+06	940354	1.97224e+06	1.20088e+06	501749	1.0247e+06
656	185668	118108	443539	95011.1	209148	105730
657
658	36176.4	36566.9	44642.5	239946	61796.3	85258.7
659	97224.2	86732.5	105337	103763	160983	80193.5
660		0.117
661		150226	303917	311139	203660	216785
662
663
664
665
666	5.4475e+06	1.45227e+06	3.5607e+06	2.01641e+06	823997	1.71262e+06
667	2.13691e+07	4.65833e+06	1.11523e+07	6.86483e+06	2.92243e+06	6.16635e+06
668
669	32998.4	42915.5	90766.2	160826	56928.5	79495.2
670	12321.8	12891.5	11872.1	51227.8	13936.8	26917.3
671	120243	78422.8	174031	149286	50057	113822
672	125217	81346.1		86771.1	109200	88471.1
673	155590	162897	144775	128113	140591	195934
674
675	20997.8	869163	76386.3	14665.8	68375.9	1.12309e+06
676
677
678	89419.3	105064	59368.2	65810.6	56734.4	64287.9
679		23315.6		19754.6
680		17730.6		20755
681	86242.8	536947	663024	1.23549e+06	901965	906575
682		16377.3
683	312644	318648	404053	477858	150747	505277
684	174256	1.168e+06	1.46899e+06	332073	573452	444409
685	6.94436e+06	1.73498e+07	2.49494e+07	8.11348e+06	1.46838e+07	1.04199e+07
686		20422.2		43721.4	20451	22411.4
687						7850.91
688	60378	32815.4	79741.1	49311.7	4836.24	32216.7
689	26384.5	33576.9	109514	24256.5	27952.2	22291.5
690	17493.8	3867.68	11650.8	9640.87	14969	10320.9
691	2357.43	5153.45	1658.53	2181.96	6553.45	7841.47
692	12658.4		11975.6		13737.7
693	4179.82			16506	12245.2	25039.4
694
695	698823	841160	944784	1.20983e+06	1.33516e+06	2.66662e+06
696	532569	1.07556e+06	1.00644e+06	2.41581e+06	906636	2.08231e+06
697	265533	192568	126288	219805	217423	213874
698	48030.3	33124.9	40597.2	40357.3	49321.4	38736.1
699	32537.1		55489.1	35770.6
700	419989	2.00352e+06	4.13442e+06	4.7727e+06	4.08088e+06	2.99065e+06
701			27592	69430.4	67174.8
702		32877.9			52270.5
703	148275	137488	131777	134374	140216	145918
704						13686.5
705	37572.3	88810.4	154276	56619.7	85636.6	66827.4
706		28879.9	248809	79964.8	46121.8	42267.6
707	24468.6	28839.6	99965.8	28126.8	29208	30310.4
708
709	86832.6	37714.1	213641	32505.3	118092	29344.8
710	42606.9	39145	36970.7	92194.5	90035.1	56549.9
711		555.987
712	19852.7
713
714	341029	68109.8	113860	156281	143807	72918
715	186386	46847.9	129220	48405.1	102810
716	82700.7	251746	490586	100452	242423	142106
717	5.36159e+06	1.05634e+06	1.56993e+06	3.34102e+06	2.04295e+06	1.07716e+06
718	2.02548e+06	8.92651e+06	24035411	3.06995e+06	6.81411e+06	4.3334e+06
719	35093.8	134407	243673	67755.8	108423	70316.7
720		89178	168960	486735	90463.7	159750
721	25444.2		94832	41379.1	62412.9
722					62408.9	39988.2
723
724	1.95603e+06	3.57395e+06	5.56357e+06	2.57616e+06	3.7389e+06	2.67663e+06
725			34476.3	25386.7	29865.7	33513.1
726			16835.4		13562
727			20657.1
728	28996.5	23243.2	47436.9	34298.2	46537.2
729	266903	366922	38643.8	268083	404584	378036
730	161180	128858	143412	150500	175647	166201
731	35193.9	23569.7		30226.2	71704.6	12339.7
732	6177		52331.5	16898.1	7583.37
733	12766.7	14501.6	21900	22978.8	63592.1
734	42091.1	24855.1		57027.9	27879.8	43126.6
735	74479.1	85773.5	116167	136997	132642	122432
736		31678.9		68625.3	39903.1	36664.8
737	40077.9	47992.4	103432	46404.6	34317.9
738	19184.6	12827.4	39652.7	19522.4	29875.6
739	105980	72001.4		88502	112996	60063.7
740
741	39854.2	11278.3	14268.7	16013.9	26843.6
742	161965	121392	162600	142783	182187	172486
743		28544.5	128387		64304.8
744	31906.5	36806.4	282213	30319.7	16898.1	35964.6
745	12362.9	15584.5	25669.9	23931.7	25646.9	29642.2
746	18033.3	18718.6	171655	15131.3	13228.6	13981.4
747			76331.5			24554.2
748		17389.5
749
750	38733.3			36532.3	47031.6	30686.5
751	41939.9	39294.4		30873.3	39351.6	23398.7
752		36359.2
753	154802	112020	164740	129925	178396	161333
754					119423
755	73.527	1446.96	141963	200896	332624	55999.8
756
757
758				0.095
759		5492.47		9962.76	0	309.11
760	31392.3	22013.6	127389	26549.3	62161
761	266111	373078		407951	448530	403130
762				11600.3	8845.55
763	139880	190848	181314	138461	173851	159765
764			35614.8
765			105277		64024.3	37612.2
766
767
768	23628.4	82879.1	88652.5	51477.6	13856.9	69207.8
769	4624.71	38570.3	35931.7	28928	3596.51	38512.6
770		22573.2	10253.8	15803.3	17686.5	15377.4
771
772		21972	81326.3	72658.8		28986
773	125294	99928.7	172070	124610	180823	146886
774
775	16319.2	58285.4	65031.2			2291.07
776		16711.8	21535.6
777	121034	95765.8	168679	115854	162019	139622
778
779	247123	24406.8	211961	31268.2	80415.1
780	97058.5	77893.8	147575	102150	147180	122651
781	26761.4		25831.1		13599.5
782
783	4.81998e+06	547641	3.07786e+06	629428	3.5887e+06	446136
784	80781.1	71389.5	132954	86705.8	119885	102635
785			138873
786
787
788
789	80455.5	68785.1	117207	76521	101883	86966.5
790
791
792	72255.3	67141	117851	81761.9	109974	93604.9
793
794
795
796	61376.5	59132.6	98140.3	64948.7	85337.1	80516.2
797
798	57437.4	53541.7	85403.7	69384.5	84195	74701.4
799	71092.5		74146.9
800					1248.08
801	58538.9	53580.7	106779	68958.6	75742	77492.2
IS	4.96599e+07	4.67077e+07	5.21638e+07	5.5206e+07	5.57397e+07	4.56314e+07
